# Supplementary material for: Gene expression changes in the salivary glands of Anopheles coluzzii elicited by Plasmodium berghei infection
Source: Parasit Vectors. 2015 Sep 23;8:485. doi: 10.1186/s13071-015-1079-8 (PMC4580310; doi:10.1186/s13071-015-1079-8)
Supplement: Additional file 4: Table S4. — List of genes expressed in the female salivary glands of An. coluzzii of the group infected with P. berghei vs. uninfected. The excel file has two sheets: Sheet 1 list the genes that are expressed using one standard deviations above or below the average fold change across all genes. Sheet 2 lists the genes that are expressed using cut-off 1.25. The gene list is further sorted into different functional groups, according to the predicted function of the genes. Functional sub-classes, Biological process and Molecular Functional information were obtained according to Gene Ontology annotation, Ensembl metazoa (metazoa.ensembl.org) and Uniprot (uniprot.org). (XLSX 338 kb) [file 13071_2015_1079_MOESM4_ESM.xlsx]

## Sheet: Total_Analysis
Gene ID	Experiment - Fold Change (Transformed values)	Kal's Z-test: A_gamb_inf vs A_gamb_ctrl original values - P-value	Gene description	IPR domain	Functional classes	Functional sub-classes	Biological Process	Molecular function
AGAP007782	3.98601	0.000356078	n/a		RTT		regulation of transcription, DNA-dependent	DNA binding
AGAP007830	3.98601	0	n/a		unknown
AGAP007343	3.36498	0	LYSC2: C-Type Lysozyme		immunity	immunity/effectors	cell wall macromolecule catabolic process	lysozyme activity
AGAP011654	3.3228	0	membrane dipeptidase	IPR008257 Peptidase_M19	proteolysis		proteolysis	dipeptidase activity, dipeptidyl-peptidase activity, metalloexopeptidase activity
AGAP000629	2.73438	0.0284433	n/a		cell function			transferase activity, transferring acyl groups other than amino-acyl groups
AGAP008927	2.73438	0.0284433	protein TILB homolog	IPR001611 leucine-rich repeat	immunity	immunity/LRR
AGAP007880	2.73438	0.0284433	3-ketoacyl-CoA reductase		metabolism		oxidation-reduction process	nucleotide binding, oxidoreductase activity
AGAP003714	2.73438	0.00194366	HPX3: heme peroxidase		detoxification		response to oxidative stress	peroxidase activity
AGAP010180	2.73438	0.0284433	centrosomal protein CEP97	IPR001611 leucine-rich repeat	immunity	immunity/LRR		protein binding
AGAP010831	2.61797	0.00036682	TEP8: thioester-containing protein		immunity	immunity/melanization	negative regulation of endopeptidase activity	endopeptidase inhibitor activity
AGAP001985	2.55778	0.0469061	Soluble guanylate cyclase 88E		cell function		intracellular signal transduction	guanylate cyclase activity, heme binding, nucleotide binding
AGAP008328	2.55778	0.0469061	n/a		diverse			zinc ion binding
AGAP008257	2.55778	0.0469061	nitric-oxide synthase, invertebrate		metabolism		nitric oxide biosynthetic process	nitric-oxide synthase activity
AGAP007709	2.55778	0.0469061	potassium voltage-gated channel Eag-related subfamily H member 6		RTT		regulation of transcription, DNA-dependent	signal transducer activity, voltage-gated potassium channel activity
AGAP007318	2.55778	0.0469061	n/a		unknown			none
AGAP012978	2.55778	0.0469061	n/a		unknown			none
AGAP013480	2.55778	0.0469061	n/a		unknown			none
AGAP002502	2.46474	0.00789827	translation initiation factor 4G		metabolism		RNA metabolic process	DNA binding, RNA binding
AGAP011992	2.36804	0.0125971	Lysosomal acid lipase	IPR006693 AB_hydrolase_lipase	metabolism		lipid metabolic process
AGAP012015	2.36804	0.0125971	n/a		unknown			none
AGAP007199	2.36804	0.0125971	DEF3: defensin anti-microbial peptide 3		immunity	immunity/effectors	defense response to bacterium
AGAP002270	2.27007	0	CLIPB7: Clip-Domain Serine Protease		immunity	immunity/melanization	Proteolysis	serine-type endopeptidase activity
AGAP009217	2.26723	0.0200789	CLIPB12: Clip-Domain Serine Protease		immunity	immunity/melanization	proteolysis	serine-type endopeptidase activity
AGAP007752	2.18189	0	n/a		transport			transmembrane transporter activity
AGAP002202	2.16172	0.031974	CYP325E1 : cytochrome P450		detoxification			electron carrier activity, heme binding, iron ion binding, monooxygenase activity, oxidoreductase activity, acting on paired donors, with incorporation or reduction of molecular oxygen
AGAP005768	2.16172	0.031974	HEX1A: hexamerin		metabolism			nutrient reservoir activity
AGAP001135	2.11804	0.0010673	n/a		RTT		DNA replication initiation	ATP binding, DNA binding, nucleoside-triphosphatase activity
AGAP004316	2.04786	0	n/a		unknown			none
AGAP013252	2.00649	0	n/a		proteolysis	Other serine proteases	proteolysis	serine-type endopeptidase activity
AGAP005072	1.99301	0.000212671	n/a		proteolysis	Other serine proteases	proteolysis	serine-type endopeptidase activity
AGAP005306	1.98125	0.00378949	calcium/calmodulin-dependent protein kinase I		metabolism		protein phosphorylation	ATP binding, transferase activity, protein serine/threonine kinase activity
AGAP013487	1.95959	0	n/a		proteolysis	Other serine proteases	proteolysis	serine-type endopeptidase activity
AGAP001659	1.9335	0.0324043	hexamerin	IPR013788 Hemocyanin/hexamerin	diverse			Arthropod hemocyanin/insect LSP (protonet)
AGAP010773	1.9335	0.013498	n/a	IPR002181 Fibrinogen_a/b/g_C	immunity	coagulation	signal transduction	gamma fibrinogen (protonet)
AGAP009530	1.9335	0.0324043	n/a		RTT		nucleic acid binding
AGAP007007	1.9335	0.0324043	n/a		unknown			None
AGAP008972	1.9335	0.013498	n/a		RTT		DNA repair, DNA replication
AGAP012986	1.9335	0.0324043	n/a		structural		Epidermal growth factor-like domain
AGAP001614	1.89866	0.00162008	n/a		RTT			nucleic acid binding, zinc ion binding
AGAP005215	1.89279	0.00372765	O-sialoglycoprotein endopeptidase	Kae1/YgjD family (IPR017861)	RTT		DNA maintenance
AGAP002810	1.8721	0.0205622	45 kDa calcium-binding protein		diverse			calcium ion binding
AGAP003626	1.8721	0.0010558	n/a		proteolysis	Other serine proteases	proteolysis	serine-type endopeptidase activity
AGAP000686	1.8721	0.0205622	n/a		cell function			tetratricopeptide repeats (TPR)-like
AGAP006053	1.8721	0.0205622	n/a		unknown			None
AGAP011037	1.8721	0.0205622	n/a		unknown			none
AGAP003249	1.83269	3.6579e-10	CLIPB3: Clip-Domain Serine Protease		immunity	immunity/melanization	proteolysis	serine-type endopeptidase activity
AGAP010815	1.83003	6.24403e-08	TEP1 (CM000358 11206189..11206882): thioester-containing protein		immunity	immunity/IMD path	negative regulation of endopeptidase activity	Endopeptidase inhibitor activity
AGAP007186	1.80862	0.0023087	n/a		unknown			none
AGAP005987	1.79007	8.05921e-05	n/a		cell function		growth (TGF-b)	Transforming growth factor-beta
AGAP012173	1.79007	1.37412e-06	n/a	ankyrin-repeat (same as CACTUS)	signalling
AGAP004581	1.77304	0.000620622	Heat shock protein 70kDa		cell function			ATP binding
AGAP008235	1.76504	0.0123325	n/a		diverse			zinc ion binding
AGAP008318	1.74283	0.0470145	n/a	sperm-tail protein	unknown
AGAP013425	1.74283	0.0470145	IR101: ionotropic receptor	Periplasmic binding protein-like II superfamily	transport			Ion metabolism and transport
AGAP003943	1.74283	0.0470145	regulatory factor X 1/2/3		RTT		regulation of transcription, DNA-dependent	DNA binding
AGAP013193	1.72937	0.0291242	n/a		RTT			nucleotide binding
AGAP003056	1.72937	0.0291242	n/a		RTT			nucleic acid binding, zinc ion binding
AGAP008178	1.71912	1.11022e-16	n/a		unknown			none
AGAP009676	1.71386	0.0114548	histone acetyltransferase MYST2		RTT			DNA binding, sequence-specific DNA binding transcription factor activity, transferase activity, transferring acyl groups other than amino-acyl groups, zinc ion binding
AGAP003689	1.6998	0	CLIPC7: Clip-Domain Serine Protease		immunity	immunity/CLIP-domain serine proteases	Proteolysis	serine-type endopeptidase activity
AGAP000607	1.68921	0	SG1-like salivary protein		unknown			none
AGAP007035	1.6877	2.31942e-09	APL1B: Anopheles Plasmodium-responsive Leucine-Rich Repeat 1B		immunity	immunity/IMD path		sequence-specific DNA binding, sequence-specific DNA binding transcription factor activity
AGAP003271	1.67446	0.00423089	Dynein, axonemal, heavy chain 5		metabolism		ATP catabolic process, microtubule-based movement	ATP binding, ATPase activity, microtubule motor activity
AGAP000169	1.67446	0.0267144	fanconi anemia group M protein	P-loop_NTPase IPR027417	RTT			ATP binding, ATP-dependent helicase activity, nucleic acid binding
AGAP001078	1.67446	0.0167025	n/a		unknown			none
AGAP003691	1.67206	0	n/a		proteolysis			proteolysis, serine-type endopeptidase activity
AGAP004324	1.66569	0	Protein yellow	Royal_jelly-related IPR003534	unknown
AGAP011623	1.65285	0.00157896	n/a		metabolism			DNA metabolism and recombination
AGAP010818	1.65104	0.00246507	TEP11: thioester-containing protein		immunity	immunity/melanization	negative regulation of endopeptidase activity	endopeptidase inhibitor activity
AGAP005526	1.64767	6.74997e-05	cubilin		diverse			calcium ion binding
AGAP009215	1.64316	0.00956815	CLIPB18: Clip-Domain Serine Protease		immunity	immunity/melanization	proteolysis	serine-type endopeptidase activity
AGAP007036	1.64063	1.17378e-09	APL1A: Anopheles Plasmodium-responsive Leucine-Rich Repeat 1A		immunity	immunity/IMD path		Sequence-specific DNA binding, sequence-specific DNA binding transcription factor activity
AGAP001648	1.6392	1.19497e-06	CLIPB17: Clip-Domain Serine Protease		immunity	immunity/melanization	proteolysis	serine-type endopeptidase activity
AGAP003441	1.6392	0.0151727	n/a		metabolism		negative regulation of peptidase activity	peptidase inhibitor activity
AGAP006959	1.6341	0	molecular chaperone HtpG		metabolism		protein folding, response to stress	ATP binding
AGAP013541	1.6341	0.0242131	n/a		unknown			none
AGAP009126	1.63096	0.00223972	protein expanded	IPR019748 FERM_central cytoskeletal related	structural
AGAP005612	1.61376	0	n/a		unknown			none
AGAP004195	1.60978	0.00012023	D-2-hydroxyglutarate dehydrogenase, mitochondrial		metabolism			UDP-N-acetylmuramate dehydrogenase activity, flavin adenine dinucleotide binding
AGAP007349	1.60877	0.00316376	n/a		unknown			none
AGAP010814	1.60134	0	TEP6: thioester-containing protein		immunity	immunity/PRR	negative regulation of endopeptidase activity	endopeptidase inhibitor activity
AGAP010830	1.59653	0.000167344	TEP9: thioester-containing protein		immunity	immunity/PRR	negative regulation of endopeptidase activity	endopeptidase inhibitor activity
AGAP008654	1.5848	0	TEP12: thioester-containing protein		immunity	immunity/PRR	negative regulation of endopeptidase activity	endopeptidase inhibitor activity
AGAP005396	1.56631	1.60779e-05	n/a		unknown			None
AGAP011302	1.56631	0.0310302	alkaline phosphatase		metabolism		dephosphorylation	alkaline phosphatase activity
AGAP010601	1.55884	0.000763512	n/a		metabolism			belongs to insulin family
AGAP006430	1.55749	0	CTLGA2: C-Type Lectin (CTL) - galactose binding A2		immunity	immunity/PRR		carbohydrate binding
AGAP000844	1.55611	0.000443086	Progestin and adipoQ receptor family member 4	HlyIII-related IPR004254	recognition			none
AGAP013443	1.55025	0.0498785	Plasma glutamate carboxypeptidase		proteolysis		proteolysis	peptidase activity
AGAP004956	1.55025	0.0498785	DNA replication licensing factor MCM4		RTT		DNA replication initiation	ATP binding, DNA binding, nucleoside-triphosphatase activity
AGAP011769	1.55025	0.0498785	fanconi anemia group D2 protein		unknown			none
AGAP003627	1.54892	3.27738e-13	n/a		proteolysis	Other serine proteases	proteolysis	serine-type endopeptidase activity
AGAP008233	1.5424	0.0153656	n/a		unknown			none
AGAP013048	1.54028	0.00867483	SRA stem-loop-interacting RNA-binding protein, mitochondrial precursor		RTT		nucleic acid binding	nucleotide binding
AGAP010057	1.53753	2.31113e-07	Nicotinic acetylcholine receptor, beta-2 subunit		chemosensory			extracellular ligand-gated ion channel activity
AGAP013364	1.52857	0.0439269	n/a		structural			vacuolar ATPase assembly integral membrane protein
AGAP010693	1.52857	0.000834321	periodic tryptophan protein 2	WD40_repeat IPR001680	cell function			protein binding
AGAP006183	1.52857	0.0439269	slit protein	leucine-rich repeat domain	immunity	immunity/LRR		Leucine rich-repeat
AGAP003913	1.52677	5.93701e-11	histone H2A		RTT		nucleosome assembly	DNA binding
AGAP004405	1.5219	0.000741828	glucose-repressible alcohol dehydrogenase transcriptional effector homolog	IPR001611 leucine-rich repeat domain	immunity	immunity/LRR		protein binding
AGAP010815	1.52165	0	TEP1 (CM000358 11202090..11205737) thioester-containing protein		immunity	immunity/IMD path	negative regulation of endopeptidase activity	Endopeptidase inhibitor activity
AGAP006198	1.52104	0	n/a		unknown			none
AGAP010816	1.51792	0	TEP3: thioester-containing protein		immunity	immunity/PRR	negative regulation of endopeptidase activity	endopeptidase inhibitor activity
AGAP009916	1.51489	0	n/a		unknown			none
AGAP000497	1.51461	0.0214056	n/a		diverse			zinc ion binding
AGAP009879	1.51149	0.00343964	CPR81: cuticular protein RR-1 family		structural			structural constituent of cuticle
AGAP009682	1.51149	0.0385835	n/a		unknown			none
AGAP000680	1.51149	0.0385835	n/a		cell function			phosphate-containing compound metabolic process
AGAP002671	1.51149	0.0385835	beta-1,3-galactosyltransferase 1		metabolism		protein glycosylation	galactosyltransferase activity
AGAP000042	1.50934	0.00602083	histone-lysine N-methyltransferase		RTT		histone H4-K20 trimethylation	histone methyltransferase activity (H4-K20 specific)
AGAP003246	1.5078	0	CLIPB2: Clip-Domain Serine Protease		immunity	immunity/CLIP-domain serine proteases	proteolysis	serine-type endopeptidase activity
AGAP001198	1.50523	9.11624e-05	chymotrypsin		proteolysis	Other serine proteases	proteolysis	serine-type endopeptidase activity
AGAP010237	1.49768	0.0338315	n/a		metabolism			galactose-binding like
AGAP009587	1.49768	0.00934956	AP endonuclease 1		RTT		DNA repair, nucleic acid phosphodiester bond hydrolysis	DNA binding, endonuclease activity
AGAP004894	1.49768	0.0338315	n/a		unknown			none
AGAP000978	1.49365	0.000210378	origin recognition complex subunit 5		RTT		DNA replication
AGAP005746	1.49287	0.0165615	n/a		diverse			metal ion binding
AGAP010528	1.49135	1.11022e-16	n/a		unknown
AGAP002839	1.48986	0.000186399	WD repeat-containing protein 85	InterPro:WD40_repeat	cell function			protein binding
AGAP009251	1.48986	0.00823468	n/a		proteolysis	Other serine proteases	proteolysis	serine-type endopeptidase activity
AGAP003248	1.48914	0	n/a		proteolysis	Other serine proteases	proteolysis	serine-type endopeptidase activity
AGAP005796	1.48684	2.19859e-06	pebble		cell function		cell morphogenesis, cytokinesis, positive regulation of GTPase activity, positive regulation of neuron differentiation, regulation of Rho protein signal transduction	GTPase activator activity, Rho guanyl-nucleotide exchange factor activity
AGAP009637	1.482	0.00364946	Bardet-Biedl syndrome 2 protein		unknown			none
AGAP002835	1.48079	0.000945884	Alpha-tocopherol transfer protein-like protein		transport		transport	transporter activity
AGAP011968	1.48079	0.000945884	ionotropic receptor IR76b		signalling		ionotropic glutamate receptor signaling pathway	extracellular-glutamate-gated ion channel activity, ionotropic glutamate receptor activity
AGAP000291	1.47673	0.0127704	Translocase of inner mitochondrial membrane 44 homolog (yeast)		transport		intracellular protein transport	P-P-bond-hydrolysis-driven protein transmembrane transporter activity
AGAP006136	1.47296	0.00073737	Monocyte to macrophage differentiation factor 2	HlyIII-related IPR004254	cell function		cytolysis
AGAP008613	1.47193	0.00283231	polypeptide N-acetylgalactosaminyltransferase		metabolism		protein glycosylation	transferase activity, transferring glycosyl groups
AGAP008953	1.4686	0.0226852	TIMELESS-interacting protein		RTT		cell cycle, replication fork protection, response to DNA damage stimulus
AGAP004651	1.4686	0.0226852	n/a		RTT			nucleic acid binding, zinc ion binding
AGAP011672	1.46615	0.0467988	n/a		RTT			nucleic acid binding, zinc ion binding
AGAP003095	1.46561	0	yellow protein		diverse			six-bladed beta-propeller domain
AGAP006958	1.46033	0	HSP83_ANOGA: Heat shock protein 83		cell function		protein folding, response to stress	ATP binding
AGAP013221	1.45748	0	n/a		proteolysis	Other serine proteases	proteolysis	serine-type endopeptidase activity
AGAP001067	1.45743	0.0407385	n/a		unknown			none
AGAP006348	1.45729	0	LRIM1	leucine-rich repeat domain	immunity	immunity/IMD path
AGAP002649	1.45436	0.00755922	n/a		unknown			none
AGAP010717	1.45436	0.00755922	CPR143: cuticular protein	insect cuticle	structural			structural constituent of cuticle
AGAP010604	1.45384	8.01793e-07	Insulin-like peptide 3 precursor		unknown			none
AGAP002557	1.45209	0	glucose dehydrogenase (acceptor)		structural		peroxisome organization	integral to peroxisomal membrane
AGAP002106	1.4469	0.00258122	xeroderma pigmentosum group C-complementing protein		RTT		nucleotide-excision repair	damaged DNA binding
AGAP005926	1.44391	0.0308785	senataxin		diverse			protein binding
AGAP010725	1.43958	0.00446722	Prestin		transport		sulfate transport	secondary active sulfate transmembrane transporter activity
AGAP010290	1.43857	0.0268922	Protein Wnt		structural		actin cytoskeleton reorganization, intracellular signal transduction	ATP binding, metal ion binding, phospholipid binding, protein serine/threonine kinase activity, small GTPase regulator activity
AGAP010056	1.43509	0	hexosaminidase		metabolism		carbohydrate metabolic process	beta-N-acetylhexosaminidase activity, cation binding
AGAP008290	1.43081	0.00775978	TRY6_ANOGA: Trypsin-6		proteolysis		digestion, proteolysis	serine-type endopeptidase activity
AGAP009943	1.43081	0.00775978	DnaJ homolog subfamily A member 5		cell function		protein folding	nucleic acid binding, zinc ion binding
AGAP005839	1.43014	1.44775e-06	MFS transporter, FLVCR family		transport		transmembrane transport
AGAP004726	1.42623	0.0177973	Uncharacterized protein CG3556		transport		cobalamin transport	cobalamin binding
AGAP009729	1.42302	0.00519974	CCAP:cardioacceleratory peptide	increases free hemolymph sugar concentration	metabolism
AGAP004424	1.42302	0.00519974	n/a		RTT			nucleic acid binding, zinc ion binding
AGAP010529	1.42271	1.74305e-14	n/a		unknown
AGAP004203	1.4209	0	Vitellogenin-A1		transport		lipid transport	lipid transporter activity
AGAP003165	1.42053	0.000169085	Succinate-semialdehyde dehydrogenase I		metabolism		oxireduction process	oxidoreductase activity, acting on the aldehyde or oxo group of donors, NAD or NADP as acceptor
AGAP004337	1.42013	0.00047926	GA-binding protein transcription factor, alpha		RTT			sequence-specific DNA binding transcription factor activity
AGAP013260	1.41962	0	Acidic mammalian chitinase precursor		metabolism		carbohydrate metabolic process, chitin catabolic process	cation binding, chitinase actitity
AGAP005077	1.41518	0.036221	n/a	DNA-binding domain	RTT
AGAP001511	1.41457	0	n/a		unknown			none
AGAP005834	1.40927	0.00180189	COEJHE2E carboxylesterase		proteolysis		proteolysis	hydrolase activity
AGAP003756	1.40927	0.0273186	n/a		RTT			basic helix-loop-helix (bHLH) domain
AGAP000456	1.40683	0.0237483	n/a	P53-induced protein	diverse
AGAP010376	1.40608	0.00525175	n/a		diverse			SH3 (src Homology-3) domains
AGAP011970	1.40535	1.84804e-08	Abhydrolase domain-containing protein 7		metabolism		metabolic process	catalytic activity
AGAP009844	1.40518	0	CLIPB15: Clip-Domain Serine Protease		immunity	immunity/CLIP-domain serine proteases	proteolysis	serine-type endopeptidase activity
AGAP002331	1.40478	0	sodium-independent sulfate anion transporter		transport		sulfate transport	sulfate transmembrane transporter activity
AGAP001106	1.40095	2.83764e-05	Disconnected protein		transport			zinc ion binding
AGAP000553	1.40095	0.0156554	WHITE_ANOGA: protein white		metabolism		ATP catabolic process, transport	ATP binding, ATPase actitity, pigment binding
AGAP005889	1.39673	0	n/a		unknown			none
AGAP004048	1.39139	0.0484566	n/a	prefolding complex	cell function		protein folding
AGAP007043	1.39025	0	n/a		proteolysis	Other serine proteases	proteolysis	serine-type endopeptidase activity
AGAP008255	1.38979	0.00401819	Nitric oxide synthase		metabolism		nitric oxide biosynthetic process	FMN binding, NADP binding, flavin adenine dinucleotide binding, heme binding, iron ion binding, nitric-oxide synthase activity
AGAP001661	1.38715	0.0315016	n/a	ubiquitin-ubiquitin ligase activity	metabolism		ubiquitin-dependent protein catabolic process
AGAP009974	1.38664	0	n/a		unknown			none
AGAP009013	1.38658	0.00206061	Methionine aminopeptidase		cell function		cellular process, proteolysis	aminopeptidase activity, metal ion binding, metalloexopeptidase activity
AGAP004118	1.38554	0.00158025	SCRAL1: Class A Scavenger Receptor (SRCR domain) with Lysyl Oxidase domain		metabolism			copper ion binding, oxidoreductase activity, acting on the CH-NH2 group of donors, oxygen as acceptor, scavenger receptor activity
AGAP003565	1.38506	0.0237433	n/a		RTT			DNA binding, zinc ion binding
AGAP007033	1.38324	0	APL1C: Anopheles Plasmodium-responsive Leucine-Rich Repeat 1C	Leucin-rich repeat	immunity	immunity/IMD path		Sequence-specific DNA binding, sequence-specific DNA binding transcription factor activity
AGAP001919	1.38042	0	protein disulfide-isomerase A6		metabolism		cell redox homeostasis, glycerol ether metabolic process	electron carrier activity, isomerase activity, protein disulfide oxidoreductase activity
AGAP008440	1.37934	0	Uricase		metabolism		purine nucleobase metabolic process, urate catabolic process	urate oxidase activity
AGAP010812	1.37549	0	TEP4: thioester-containing protein		immunity	immunity/melanization	negative regulation of endopeptidase activity	endopeptidase inhibitor activity
AGAP001168	1.37339	0.000192195	n/a	cell division (telomerase)	cell function			YLP motif-containing protein 1
AGAP011509	1.36968	5.67348e-09	COEunkn carboxylesterase		metabolism			hydrolase activity
AGAP011790	1.36884	0	CLIPA2: Clip-Domain Serine Protease		immunity	immunity/CLIP-domain serine proteases	proteolysis	serine-type endopeptidase activity
AGAP006940	1.36719	0.0154445	n/a		unknown			none
AGAP008270	1.36719	0.0154445	n/a		RTT			nucleic acid binding, zinc ion binding
AGAP009776	1.36719	0.00776482	Anoctamin-10		transport		Ion transport, transport	chloride channel activity
AGAP010768	1.36175	0.000111237	NEFA-interacting nuclear protein NIP30		diverse			NEFA-interacting nuclear protein NIP30
AGAP009644	1.36128	0.000212859	DNA-directed RNA polymerases I and III subunit RPAC2		RTT		transcription, DNA-dependent	DNA binding, DNA-directed RNA polymerase activity
AGAP008809	1.36128	0.000212859	n/a		unknown			none
AGAP002429	1.35594	0.000183592	CYP314A1 cytochrome P450		detoxification			electron carrier activity, heme binding, iron ion binding, monooxygenase activity, oxidoreductase activity, acting on paired donors, with incorporation or reduction of molecular oxygen
AGAP008807	1.35512	0	n/a		transport			lipid transporter activity
AGAP006373	1.35287	5.61972e-05	n/a		diverse			zinc ion binding
AGAP003692	1.35287	0.0200347	n/a		proteolysis		proteolysis	metallopeptidase activity, zinc ion binding
AGAP003912	1.35156	0.0265369	Histone H2B		RTT		nucleosome assembly	DNA binding
AGAP000144	1.35138	1.03873e-05	progestin and adipoQ receptor family member 3		recognition
AGAP007745	1.35129	5.11219e-10	n/a		unknown			none
AGAP003205	1.35082	9.55478e-10	n/a		transport			transmembrane transport
AGAP010567	1.34908	0.0406953	solute carrier family 7 (cationic amino acid transporter), member 4		transport			amino acid transmembrane transporter activity
AGAP007110	1.34807	0.0470183	protein vein		cell function			Epidermal growth factor-like domain
AGAP009593	1.34807	0.0470183	CBPA1_ANOGA: Zinc carboxypeptidase A 1		proteolysis		digestion, proteolysis	metal ion binding, metallocarboxypeptidase activity, zinc ion binding
AGAP009768	1.34733	0.000755913	solute carrier family 6 (neurotransmitter transporter, GABA) member 1		transport			neurotransmitter:sodium symporter activity
AGAP011387	1.34421	0.00190386	ribosome assembly protein SQT1	signal transducing G protein	metabolism
AGAP011114	1.34421	0.00190386	mRNA-decapping enzyme subunit 2		RTT			RNA binding, hydrolase activity, manganese ion binding
AGAP012946	1.34201	0	n/a		proteolysis	Other serine proteases	proteolysis	serine-type endopeptidase activity
AGAP011449	1.34195	0.00324287	integrator complex subunit 8		cell function			tetratrico peptide repeat region
AGAP009791	1.34064	0.0195421	membrane metallo-endopeptidase-like 1		proteolysis		proteolysis	metallopeptidase activity
AGAP002805	1.33957	0.0224712	DNA excision repair protein ERCC-4		RTT		DNA metabolic process	DNA binding, endonuclease activity
AGAP010807	1.3384	0.0258564	tRNA pseudouridine synthase		RTT		pseudouridine synthesis, tRNA processing	RNA binding, pseudouridine synthase activity
AGAP011781	1.33769	0	CLIPA12: Clip-Domain Serine Protease		immunity	immunity/CLIP-domain serine proteases	proteolysis	serine-type endopeptidase activity
AGAP001505	1.33757	0.00726947	Transmembrane emp24 protein transport domain containing 1b		transport		transport	integral to membrane
AGAP008281	1.33746	0	n/a		chemosensory			odorant binding
AGAP006231	1.33714	0.0297729	serine/threonine-protein phosphatase dullard homolog		metabolism		dephosphorylation	phosphatase activity
AGAP005464	1.33576	0.0343092	GPRDIH1: putative diuretic insect hormone receptor 1		chemosensory		hormone-mediated signaling pathway	G-protein coupled receptor activity, diuretic hormone receptor activity
AGAP009259	1.33512	3.12895e-08	lysophospholipid acyltransferase 7		cell function		membrane bound O-acyl transferase	integral to membrane
AGAP001424	1.33309	0	heat shock protein 90kDa beta		cell function		protein folding, response to stress	ATP binding
AGAP000971	1.33257	0.0143869	prolyl 4-hydroxylase		metabolism			L-ascorbic acid binding, iron ion binding, oxidoreductase activity, acting on single donors with incorporation of molecular oxygen, incorporation of two atoms of oxygen, procollagen-proline 4-dioxygenase activity
AGAP005722	1.33257	0.04568	n/a		unknown			none
AGAP002984	1.33257	0.00157956	n/a		unknown			none
AGAP009091	1.33167	0.00538919	aromatic-L-amino-acid decarboxylase		metabolism		cellular amino acid metabolic process	carboxy-lyase activity, pyridoxal phosphate binding
AGAP009859	1.3305	0	n/a		unknown			none
AGAP011427	1.32685	0.00399568	n/a		proteolysis	Other serine proteases	proteolysis	serine-type endopeptidase activity
AGAP002301	1.32602	0.000771108	bud site selection protein 31		cell function
AGAP010282	1.32083	0.0183295	DNA mismatch repair protein MSH2		RTT		mismatch repair	ATP binding, mismatched binding
AGAP001508	1.32032	0	n/a		unknown			none
AGAP013117	1.31989	0	n/a		proteolysis	Other serine proteases	proteolysis	serine-type endopeptidase activity
AGAP000847	1.31976	0.044104	CDC-like kinase		metabolism			ATP binding, protein serine/threonine kinase activity
AGAP007138	1.31939	0	Wurst		cell function		protein folding
AGAP010442	1.31746	0.00576356	GPRFZ2: putative frizzled 2-like receptor		chemosensory		Wnt receptor signaling pathway, multicellular organismal development	signal transduction, G-protein coupled receptor activity, Wnt-activated receptor activity
AGAP002489	1.31746	0.0117228	n/a		unknown			none
AGAP011369	1.3161	0	gelsolin		chemosensory			Geosolin, odorant binding
AGAP011792	1.31546	0	CLIPA7: Clip-Domain Serine Protease		immunity	immunity/CLIP-domain serine proteases	proteolysis	serine-type endopeptidase activity
AGAP008282	1.31539	0	n/a		chemosensory			odorant binding
AGAP012202	1.31339	1.18794e-14	H2B_ANOGA_c: histone H2B		RTT		nucleosome assembly	DNA binding
AGAP010234	1.31337	0	microsomal triglyceride transfer protein large subunit		transport			lipid transporter activity
AGAP005888	1.31268	0	n/a		unknown			none
AGAP007107	1.31234	1.45439e-14	DnaJ homolog subfamily B member 4		cell function		protein folding
AGAP010431	1.31211	0.00985944	n/a		diverse			CUB domain
AGAP001227	1.31136	0.00314732	gamma-tubulin complex component 5		structural		microtubule cytoskeleton organization	microtubule organizing center, spindle pole
AGAP001588	1.31104	9.98222e-05	V-type H+-transporting ATPase subunit I		transport		ATP hydrolysis coupled proton transport	hydrogen ion transmembrane transporter activity
AGAP007407	1.31007	0.00204355	CTLMA4: C-Type Lectin (CTL) - mannose binding		immunity	immunity/PRR		carbohydrate binding
AGAP004192	1.30886	0	heat shock 70kDa protein 5		cell function			ATP binding
AGAP008942	1.30693	0.026694	solute carrier family 17 member 9		transport		transmembrane transport
AGAP004226	1.3064	0.0488494	n/a	unknown	unknown
AGAP009465	1.3064	0.0488494	n/a		cell function			ATP binding
AGAP007455	1.30408	0	LRIM10	Leucine-rich repeat	immunity	immunity/LRR
AGAP012952	1.30356	0.00696135	n/a		diverse			metal ion binding, zic ion binding
AGAP010833	1.30271	0.0123971	CLIPB14: Clip-Domain Serine Protease		immunity	immunity/CLIP-domain serine proteases	proteolysis	serine-type endopeptidase activity
AGAP001923	1.30233	0	solute carrier family 38 (sodium-coupled neutral amino acid transporter)		transport			amino acid transmembrane transporter activity
AGAP011791	1.30189	0	CLIPA1: Clip-Domain Serine Protease A1		immunity	immunity/CLIP-domain serine proteases	proteolysis	serine-type endopeptidase activity
AGAP001468	1.29985	1.40926e-10	n/a		recognition			hedgehog receptor activity
AGAP004700	1.29886	0	n/a		proteolysis	Other serine proteases	proteolysis	serine-type endopeptidase activity
AGAP012308	1.29777	8.67573e-12	ornithine decarboxylase		metabolism		polyamine biosynthetic process	catalytic actitvity
AGAP006906	1.29703	0.00206024	Cat eye syndrome critical region protein 1		metabolism		purine ribonucleoside monophosphate biosynthetic process	deaminase activity
AGAP005161	1.29703	0.000244825	polynucleotide 5'-hydroxyl-kinase GRC3/NOL9		RTT			pre-mRNA cleavage complex II Clp1
AGAP003543	1.29599	0.000993229	translation machinery-associated protein 16	unknown	metabolism
AGAP000979	1.29599	0.000993229	DNA polymerase gamma 2		RTT		glycyl-tRNA aminoacylation	glycyl-tRNA aminoacylation, glycine-tRNA ligase activity
AGAP003016	1.29576	0	mesencephalic astrocyte-derived neurotrophic factor homolog		cell function			Armet protein
AGAP008522	1.29491	0.0213078	transcription initiation factor TFIIH subunit 3		RTT		DNA repair, regulation of transcription, DNA-dependent
AGAP001864	1.28998	0.0129646	CYP4H15 cytochrome P450		detoxification			electron carrier activity, heme binding, iron ion binding, monooxygenase activity, oxidoreductase activity, acting on paired donors, with incorporation or reduction of molecular oxygen
AGAP001290	1.2898	0.00610279	replication factor C subunit 1		RTT		DNA replication	DNA replication factor C complex, ATP binding, DNA clamp loader activity
AGAP006358	1.289	3.47878e-06	n/a		cell function			tetratrico peptide repeat region
AGAP005912	1.289	0.0445049	guanine nucleotide-binding protein G(I)/G(S)/G(T) subunit beta-1	cell cycle control, apoptosis related	cell function
AGAP010530	1.28887	0	CLIPE4: Clip-Domain Serine Protease		immunity	immunity/CLIP-domain serine proteases	proteolysis	serine-type endopeptidase activity
AGAP000882	1.28799	0.0148169	17-beta-hydroxysteroid dehydrogenase type 6 precursor		metabolism		oxidation-reduction process	nucleotide binding, oxidoreductase activity
AGAP010063	1.28717	0.0108286	n/a		diverse			metal ion binding, nucleic acid binding, zinc ion binding
AGAP008435	1.28648	0.00793345	transient receptor potential cation channel subfamily C, invertebrate		transport			calcium channel activity
AGAP008849	1.2857	0	D-3-phosphoglycerate dehydrogenase		RTT		L-serine biosynthetic process	NAD binding, phosphoglycerate dehydrogenase activity
AGAP010766	1.28569	9.72514e-06	n/a		cell function			transferase activity, transferring phosphorus-containing groups
AGAP009918	1.28531	0	n/a	intercellular signalling protein	signalling
AGAP011547	1.28506	1.09983e-05	n/a		unknown			none
AGAP002091	1.28459	0	phosphoribosylformylglycinamidine synthase		metabolism		'de novo' IMP biosynthetic process	phosphoribosylformylglycinamidine synthase activity
AGAP008520	1.28386	1.08401e-06	n/a		unknown			none
AGAP000124	1.28204	0.0423132	inositol polyphosphate-4-phosphatase		cell function			phospholipid binding
AGAP000650	1.28204	0.000436762	ribonucleases P/MRP protein subunit RPP40		RTT			ribonuclease P
AGAP008782	1.28115	0	23.4 kDa salivary protein	Ricin_B_lectin IPR000772	recognition
AGAP011971	1.28097	0	Ser/Thr protein phosphatase/nucleotidase		metabolism		nucleotide catabolic process	hydrolase activity, acting on ester bonds, metal ion binding, nucleotide binding
AGAP012144	1.28092	1.28389e-05	Endoplasmic reticulum-Golgi intermediate compartment protein 3	Endoplasmic reticulum vesicle transporter, C-terminal (IPR012936)	transport
AGAP013455	1.28075	0.00861834	n/a	unknown	unknown
AGAP006945	1.28061	0.00632325	DNA repair and recombination protein RAD54B		RTT			ATP binding, DNA binding, helicase activity
AGAP011752	1.28039	0.00342332	tRNA(His) guanylyltransferase		RTT		tRNA modification	magnesium ion binding, tRNA guanylyltransferase activity
AGAP010059	1.27889	0.0486066	n/a		diverse			extracellular ligand-gated ion channel activity
AGAP009285	1.27889	0.0184221	n/a	signal transduction and transcription regulation	RTT
AGAP010510	1.27889	0.035015	tubulin beta		structural		microtubule-based movement, protein polymerization	protein polymerization, GTPase activity, structural molecule activity
AGAP003173	1.2776	0.00177684	n/a		RTT		nucleic acid binding	nucleotide binding
AGAP011788	1.27682	0	CLIPA14: Clip-Domain Serine Protease		immunity	immunity/CLIP-domain serine proteases	proteolysis	serine-type endopeptidase activity
AGAP007671	1.27654	0.0210513	n/a		unknown			none
AGAP004212	1.27639	0	calreticulin		cell function		protein folding	endoplasmic reticulum, calcium ion binding
AGAP000530	1.27628	0.0290101	Werner Syndrome-like exonuclease		RTT			3'-5' exonuclease activity, nucleic acid binding
AGAP004515	1.27628	0.0290101	n/a		unknown			none
AGAP003006	1.27628	0.00201693	n/a		cell function			surfeit locus protein SURF-6
AGAP006961	1.27564	2.37199e-07	molecular chaperone HtpG		metabolism		protein folding, response to stress	ATP binding
AGAP001768	1.2755	4.21693e-07	Gamma-interferon-inducible lysosomal thiol reductase		diverse			gamma-interferon-inducible lysosomal thiol reductase (GILT)
AGAP001989	1.27535	0	n/a		unknown			none
AGAP007039	1.2744	0	LRIM4	Leucine-rich repeat	immunity	immunity/LRR
AGAP000634	1.27431	0.00105082	RTEL1_ANOGA:Regulator of telomere elongation helicase 1 homolog		RTT		DNA repair, regulation of double-strand break repair via homologous recombination	4 iron, 4 sulfur cluster binding, ATP binding, ATP-dependent DNA helicase activity, DNA binding, metal ion binding
AGAP000179	1.27283	0	Amidophosphoribosyltransferase		metabolism		de novo' IMP biosynthetic process, nucleoside metabolic process, purine nucleobase biosynthetic process	amidophosphoribosyltransferase activity, iron-sulfur cluster binding, metal ion binding
AGAP002394	1.27278	0.000549929	DNA-directed RNA polymerase III subunit RPC3		RTT		transcription, DNA-dependent	DNA binding, DNA-directed RNA polymerase activity
AGAP007128	1.2721	9.35154e-08	BOP1_ANOGA: Ribosome biogenesis protein BOP1 homolog		RTT		rRNA processing, regulation of cell cycle
AGAP009296	1.27184	0.00887308	splicing factor 45		RTT			nucleic acid binding
AGAP004499	1.27184	0.00887308	Protein fem-1 homolog C	ankyrin repeat (same as CACTUS)	signalling
AGAP011805	1.27154	0	ornithine decarboxylase		metabolism		polyamine biosynthetic process	catalytic activity
AGAP000151	1.27123	0	n/a		unknown			none
AGAP011162	1.27112	0.00543892	cytoskeleton-associated protein 5	Armadillo-like helical, heat-type 3	structural
AGAP010278	1.27056	0.00334935	dihydrofolate reductase		metabolism		glycine biosynthetic process, nucleotide biosynthetic process	NADP binding, dihydrofolate reductase activity
AGAP000738	1.27056	0.0380381	Suppressor of defective silencing 3 homolog	histones like	RTT
AGAP007511	1.27056	4.42473e-09	ATP-dependent RNA helicase DDX54/DBP10		RTT			ATP binding, ATP-dependent helicase activity, RNA binding
AGAP003250	1.27035	0	CLIPB4: Clip-Domain Serine Protease		immunity	immunity/CLIP-domain serine proteases	proteolysis	serine-type endopeptidase activity
AGAP005189	1.2701	0.00207048	n/a		unknown			none
AGAP002594	1.2695	9.9279e-09	Apolipoprotein D		diverse			pigment binding
AGAP002593	1.26901	0	outer membrane lipoprotein Blc	Lipocalin/cytosolic fatty-acid binding domain (IPR000566)	recognition
AGAP009904	1.2687	0.000670548	tRNA (adenine-N(1)-)-methyltransferase non-catalytic subunit		RTT			translation initiation factor activity
AGAP007747	1.26844	1.92635e-10	n/a		unknown			none
AGAP001655	1.2681	0.00318141	n		unknown			none
AGAP009184	1.26771	0	n/a		signalling		signal transduction
AGAP011787	1.26756	1.31669e-10	CLIPA5: Clip-Domain Serine Protease		immunity	immunity/CLIP-domain serine proteases	proteolysis	serine-type endopeptidase activity
AGAP006670	1.26729	0	gamma-glutamyl hydrolase		metabolism		glutamine metabolic process	omega peptidase activity
AGAP000570	1.267	0	n/a		unknown			none
AGAP008834	1.26637	0.00085913	AKH1		chemosensory			Adipokinetic hormone
AGAP013120	1.26607	2.05496e-06	Chitotriosidase precursor		metabolism		carbohydrate metabolic process, chitin catabolic process	cation binding, chitinase activity
AGAP004954	1.26598	1.37803e-08	rhythmically expressed gene 2 protein		cell function			phosphoglycolate phosphatase activity
AGAP011064	1.2646	0.0179378	n/a		metabolism		negative regulation of catalytic activity	serine-type endopeptidase inhibitor activity
AGAP005201	1.26407	0.049948	n/a		RTT			nucleic acid-binding
AGAP007453	1.26334	0	LRIM9: leucine-rich immune protein (Short)	Leucine-rich repeat	immunity	immunity/LRR
AGAP008368	1.26236	0	TEP14: thioester-containing protein		immunity	immunity/PRR	negative regulation of endopeptidase activity	endopeptidase inhibitor activity
AGAP005848	1.26221	7.42034e-08	ficolin A		signalling		signal transduction
AGAP001219	1.26208	0	Tubulin alpha-4A chain		structural		microtubule-based movement, protein polymerization	GTP binding, GTPase activity, structural molecule activity
AGAP000999	1.26149	0.00271746	TOLL5A: Toll-like protein 5A		immunity	immunity/Toll path	innate immune response	transmembrane signaling receptor activity
AGAP006617	1.26149	0.00271746	Armadillo repeat-containing protein 6	Armadillo-like helical	unknown
AGAP010401	1.26049	0.028137	Flavin-containing monooxygenase FMO GS-OX-like 6		metabolism			N,N-dimethylaniline monooxygenase activity, NADP binding, flavin adenine dinucleotide binding
AGAP008516	1.25998	0.00307888	nicotinate phosphoribosyltransferase		metabolism		NAD biosynthetic process, nicotinate nucleotide salvage	nicotinate phosphoribosyltransferase activity, nicotinate-nucleotide diphosphorylase (carboxylating) activity
AGAP003503	1.25979	0.0117362	nuclear pore complex protein Nup133	Nucleoporin, Nup133/Nup155-like, C-terminal (IPR007187)	transport
AGAP009862	1.25936	0.0471374	n/a		cell function			WD40/YVTN repeat-like domain
AGAP002095	1.25936	0.0471374	retinoid X receptor		RTT		transcription, DNA-dependent,	metal ion binding, sequence-specific DNA binding, sequence-specific DNA binding transcription factor activity, steroid hormone receptor activity, zinc ion binding
AGAP006792	1.25929	9.37028e-14	n/a		unknown			none
AGAP000315	1.259	2.9976e-15	CLIPC6: Clip-Domain Serine Protease		immunity	immunity/CLIP-domain serine proteases	Proteolysis	serine-type endopeptidase activity
AGAP001798	1.25849	8.59327e-06	n/a		proteolysis	Other serine proteases	proteolysis	serine-type endopeptidase activity
AGAP012966	1.25726	2.00173e-13	n/a		unknown			none
AGAP011307	1.25721	0.00473038	n/a		signalling		signal transduction
AGAP004558	1.25695	0.00171083	nucleoporin NDC1	Nucleoporin protein Ndc1-Nup (IPR019049)	transport
AGAP000290	1.2568	7.74751e-06	n/a		proteolysis	Other serine proteases	proteolysis	serine-type endopeptidase activity
AGAP012382	1.25665	3.21926e-11	n/a		transport		transmembrane transport
AGAP006825	1.25665	0.00924434	TrpM		transport			ion channel activity
AGAP002375	1.25652	0.000526518	DNA-directed RNA polymerase subunit		RTT		transcription, DNA-dependent	DNA-directed RNA polymerase activity, nucleic acid binding, zinc ion binding
AGAP003251	1.25643	0	CLIPB1: Clip-Domain Serine Protease		immunity	immunity/CLIP-domain serine proteases	proteolysis	serine-type endopeptidase activity
AGAP006419	1.25613	0	Venom allergen		immunity	immunity		Allegern V5, Ver allegern, cysteine-rich secretory
AGAP001792	1.25612	8.72213e-06	n/a		metabolism			ATP binding, nucleoside-triphosphatase activity
AGAP010692	1.25584	0.00642473	n/a		proteolysis	Other serine proteases	proteolysis	serine-type endopeptidase activity
AGAP005693	1.2556	0	LRIM17/LRRD7	leucine-rich repeat domain	immunity	immunity/IMD path		Leucine-rich repeat
AGAP001492	1.2555	8.22177e-05	n/a		diverse			Cleft lip and palate transmembrane 1
AGAP010892	1.2554	1.25122e-13	Synaptic vesicle glycoprotein 2B		transport		transmembrane transport	transporter activity
AGAP005210	1.25523	3.24973e-07	translation initiation factor eIF-2B subunit gamma		metabolism		biosynthetic process	nucleotidyltransferase activity
AGAP004451	1.25446	1.11022e-16	Galactose-1-phosphate uridylyltransferase		metabolism		galactose metabolic process	UDP-glucose:hexose-1-phosphate uridylyltransferase activity, metal ion binding, zinc ion binding
AGAP007535	1.25373	0.00607685	n/a	unknown	unknown
AGAP010046	1.25272	3.67884e-08	n/a		unknown			none
AGAP011604	1.25261	0	n/a		unknown			none
AGAP011183	1.25254	0	n/a		unknown			none
AGAP008044	1.25229	0.000265526	programmed cell death 8 (apoptosis-inducing factor)		regulatory		cell redox homeostasis	flavin adenine dinucleotide binding, oxidoreductase activity
AGAP006445	1.25173	0.00574551	COP9 signalosome complex subunit 3		RTT			Winged helix DNA-binding, proteasome component
AGAP008625	1.25144	0.0418684	GPRSMO: putative smoothened receptor		metabolism		multicellular organismal development, smoothened signaling pathway	G-protein coupled receptor activity
AGAP008730	1.25118	0.00279956	6-pyruvoyltetrahydropterin/6-carboxytetrahydropterin synthase		metabolism		tetrahydrobiopterin biosynthetic process	6-pyruvoyltetrahydropterin synthase activity
AGAP001980	1.25078	0.0236585	n/a		transport		transmembrane transport
AGAP000269	1.25078	0.0236585	ubiquitin carboxyl-terminal hydrolase 30		metabolism		ubiquitin-dependent protein catabolic process	ubiquitin thiolesterase activity
AGAP003213	1.25061	0.0196151	nijmegen breakage syndrome protein 1	Forkhead-associated (FHA) domain (IPR000253)	diverse			protein binding
AGAP006092	1.25047	7.77463e-08	U3 small nucleolar RNA-associated protein 4	InterPro:WD40_repeat	RTT			protein binding
AGAP004017	1.24807	0.00250316	n/a		unknown			none
AGAP012122	1.24807	0.0088458	DNA-directed RNA polymerase III subunit RPC8		RTT		transcription, DNA-dependent	DNA-directed RNA polymerase activity
AGAP003594	1.24807	0.0478175	n/a		RTT			nucleic acid binding, zinc ion binding
AGAP012154	1.24735	9.55936e-10	Solute carrier family 15 member 1		transport		oligopeptide transport	transporter activity
AGAP012121	1.24645	0.00404757	Serine/threonine-protein kinase RIO1		metabolism			ATP binding, protein serine/threonine kinase activity
AGAP003015	1.24593	6.92779e-14	ASSY_ANOGA: Argininosuccinate synthase		metabolism		arginine biosynthetic process, Urea cycle	ATP binding, argininosuccinate synthase activity
AGAP009971	1.24564	0.000922599	Elongation factor 4 1		metabolism			GTP binding, GTPase activity
AGAP007085	1.24557	0.0210192	n/a		unknown			none
AGAP004736	1.24502	0.00319533	Mitochondrial GTPase 1		metabolism			GTP binding
AGAP002546	1.24502	0.00319533	n/a		unknown			none
AGAP006943	1.24475	1.6797e-08	Acetyl-coenzyme A transporter		metabolism		acetyl-CoA transport	acetyl-CoA transporter activity
AGAP003148	1.24464	0.00548102	LanC-like protein 3 homolog		metabolism		metabolic process	catalytic activity
AGAP011789	1.24431	0	CLIPA6: Clip-Domain Serine Protease		immunity	immunity/CLIP-domain serine proteases	proteolysis	serine-type endopeptidase activity
AGAP011026	1.24408	0	5' nucleotidase, ecto		metabolism		nucleotide catabolic process	hydrolase activity, acting on ester bonds, metal ion binding, nucleotide binding
AGAP008614	1.24404	0.00176848	n/a		cell function		protein targeting to Golgi
AGAP002808	1.24277	0.000460639	rRNA small subunit pseudouridine methyltransferase Nep1		RTT		methylation	methyltransferase activity
AGAP006890	1.24181	0.0422666	ADP-ribosylation factor protein 6		RTT		small GTPase mediated signal transduction	GTP binding
AGAP008615	1.24135	8.63184e-11	Canopy homolog 2	DUF3456 IPR021852	unknown
AGAP010483	1.24096	0.00269002	exosome complex component RRP42		RTT			Exoribonuclease, phosphorolytic domain 1
AGAP003041	1.24054	0.00023072	n/a	protein of unknown function DUF1666	unknown
AGAP002816	1.24047	9.19787e-08	ERO1-like protein alpha		metabolism		endoplasmic reticulum membrane	flavin adenine dinucleotide binding, oxidoreductase activity, acting on a sulfur group of donors, disulfide as acceptor
AGAP005656	1.23999	2.69404e-06	CYP305A1 cytochrome P450		detoxification			electron carrier activity, heme binding, iron ion binding, monooxygenase activity, oxidoreductase activity, acting on paired donors, with incorporation or reduction of molecular oxygen
AGAP005953	1.23999	0.0121271	calcium homeostasis endoplasmic reticulum protein		RTT		RNA processing	RNA binding
AGAP008269	1.23999	0.0121271	protein pelota	Transl_rel_pelota-like IPR004405	RTT			eRF1 domain 1/Pelota-like
AGAP010731	1.23987	0	CLIPA8: Clip-Domain Serine Protease		immunity	immunity/CLIP-domain serine proteases	proteolysis	serine-type endopeptidase activity
AGAP000180	1.23879	0	phosphoribosylaminoimidazole carboxylase		metabolism		'de novo' IMP biosynthetic process	5-(carboxyamino)imidazole ribonucleotide mutase activity, ATP binding, phosphoribosylaminoimidazolesuccinocarboxamide synthase activity
AGAP009948	1.23861	0.00111368	signal recognition particle subunit SRP19		RTT		SRP-dependent cotranslational protein targeting to membrane	7S RNA binding
AGAP013218	1.23861	0.0211531	Sodium-independent sulfate anion transporter		transport		sulfate transport	sulfate transmembrane transporter activity
AGAP008131	1.23858	8.39035e-06	UDP-N-acetylglucosamine--dolichyl-phosphate N-acetylglucosaminephosphotransferase		cell function			phospho-N-acetylmuramoyl-pentapeptide-transferase activity
AGAP006740	1.23742	0	dolichyl-phosphate mannosyltransferase polypeptide 2, regulatory subunit		metabolism		nicotinamide nucleotide biosynthetic process	ribosylnicotinamide kinase activity
AGAP000982	1.2374	0.0308314	uncharacterized protein Enpp4		metabolism			catalytic activity
AGAP002200	1.2374	0.0308314	n/a		unknown			none
AGAP007394	1.23701	0.00149643	protein AATF/BFR2		immunity	immunity		leucine zipper-containing domain
AGAP001361	1.23667	0.0198999	WD repeat-containing protein		cell function			G-protein beta WD-40 repeat
AGAP001377	1.23643	0	SRPN11: serine protease inhibitor (serpin) homologue - unlikely to be inhibitory		immunity	immunity/serpins	proteolysis	serine-type endopeptidase activity
AGAP012894	1.23621	0.00703826	H2B_ANOGA_e: histone H2B		RTT		nucleosome assembly	DNA binding
AGAP006950	1.23583	0.04521	n/a		unknown			none
AGAP003934	1.23568	1.10295e-06	battenin		transport			Major facilitator superfamily domain, general substrate transporter
AGAP003698	1.23543	0.000232366	Zinc finger protein 593 homolog		RTT			nucleic acid binding, zinc ion binding
AGAP002378	1.23528	0	adenylosuccinate lyase		metabolism		purine ribonucleotide biosynthetic process	N6-(1,2-dicarboxyethyl)AMP AMP-lyase (fumarate-forming) activity
AGAP013489	1.23527	0.0289724	n/a		unknown			none
AGAP013184	1.23426	0.00189768	CLIPB36: Clip-Domain Serine Protease		immunity	immunity/CLIP-domain serine proteases	proteolysis	serine-type endopeptidase activity
AGAP009539	1.23344	5.34632e-08	DNA-directed RNA polymerase		RTT		transcription, DNA-dependent	DNA binding, DNA-directed RNA polymerase activity, ribonucleoside binding
AGAP005712	1.23294	0	phenylalanine-4-hydroxylase		metabolism		L-phenylalanine catabolic process	amino acid binding, iron ion binding, phenylalanine 4-monooxygenase activity
AGAP003321	1.23243	0	glycine dehydrogenase		metabolism		glycine catabolic process	glycine dehydrogenase (decarboxylating) activity
AGAP003702	1.23237	0.00111855	tolkin		proteolysis		proteolysis	calcium ion binding, metalloendopeptidase activity, zinc ion binding
AGAP012044	1.23237	0.021202	Tetratricopeptide repeat protein 4	cell cycle regulation, transcriptional control	cell function
AGAP003413	1.23237	0.00386861	Alanyl-tRNA synthetase domain-containing protein 1		RTT		alanyl-tRNA aminoacylation	ATP binding, alanine-tRNA ligase activity
AGAP007882	1.23215	4.79987e-06	Ribosome maturation protein SBDS		RTT		ribosome biogenesis
AGAP008283	1.23213	0	n/a		chemosensory			odorant binding
AGAP008494	1.23159	0.000700804	signal transducing adaptor molecule		transport		intracellular protein transport
AGAP008098	1.23131	0.00364489	n/a	unknown	unknown
AGAP006808	1.23119	1.40939e-05	regulator of ribosome biosynthesis		structural		ribosome biogenesis
AGAP009558	1.23011	0.0482463	transcription initiation factor TFIIB		RTT		DNA-dependent transcription, initiation; regulation of transcription, DNA-dependent;	zinc ion binding
AGAP004628	1.23011	0.0482463	scaffold protein salvador	WW domain (IPR001202)	signalling		signal transduction	protein binding
AGAP004719	1.22987	0.000174392	CLIPC9: Clip-Domain Serine Protease		immunity	immunity/CLIP-domain serine proteases	Proteolysis	serine-type endopeptidase activity
AGAP010179	1.22958	0.0121711	n/a	nonsense-mediated mRNA decay	RTT
AGAP008882	1.22944	0.0062458	U3 small nucleolar RNA-associated protein MPP10		RTT		rRNA processing
AGAP003001	1.22872	0.0146252	ribosome assembly protein 1		metabolism		GTP catabolic process	GTP binding, GTPase activity
AGAP007303	1.22872	0.0146252	n/a	unknown	unknown
AGAP004739	1.22787	0	H/ACA ribonucleoprotein complex subunit 4		RTT		RNA processing, pseudouridine synthesis	pseudouridine synthesis, pseudouridine synthase activity
AGAP010447	1.2273	0.00226347	gamma-glutamylcyclotransferase		detoxification		glutathione biosynthetic process	gamma-glutamylcyclotransferase activity
AGAP009146	1.22683	0	n/a		unknown			none
AGAP010771	1.22682	0.00843722	n/a		unknown			none
AGAP010186	1.22657	0.00662405	echinoid	immune system related	immunity	immunity
AGAP007325	1.22651	0.000292414	n/a		RTT			nucleic acid binding, nucleotide binding
AGAP009967	1.22585	0.0328416	Protein of unknown function DUF938	unknown	unknown
AGAP008556	1.225	0.0121417	n/a		metabolism			ATP binding, protein serine/threonine kinase activity
AGAP010271	1.2247	0.000933904	n/a		metabolism			GTP binding
AGAP003960	1.22458	0	n/a		proteolysis	Other serine proteases	proteolysis	serine-type endopeptidase activity
AGAP003000	1.2239	0	MFS transporter, PCFT/HCP family, solute carrier family 46 (folate transporter		transport		transmembrane transport
AGAP009917	1.22326	0	n/a	intercellular signalling protein	signalling
AGAP004890	1.22319	0	Ribose-phosphate pyrophosphokinase		metabolism		nucleoside metabolic process, nucleotide biosynthetic process, ribonucleoside monophosphate biosynthetic process	kinase activity, magnesium ion binding, ribose phosphate diphosphokinase activity
AGAP003316	1.22285	0.0480996	pinin	Pinin_SDK_MemA IPR006786	RTT			none
AGAP012377	1.22285	0.0175278	n/a	Regulat_G_prot_signal_superfam IPR016137	diverse		termination of G-protein coupled receptor signaling pathway
AGAP008280	1.22229	0	n/a		chemosensory			odorant binding
AGAP001747	1.22162	0.00110726	Ubiquitin domain-containing protein	Ubiquitin related	metabolism
AGAP006911	1.22139	0	SRPN2: serine protease inhibitor (serpin)		immunity	immunity/serpins	proteolysis	peptidase activity/serine type endopeptidase inhibitor activity
AGAP007373	1.22122	0.00458886	n/a	transmembrane domain	cell function
AGAP007754	1.22103	0.00104277	n/a		transport			transmembrane transporter activity
AGAP003819	1.22078	0.0120833	NADH dehydrogenase (ubiquinone) 1 alpha subcomplex assembly factor 3		regulatory
AGAP012046	1.22078	0.0120833	Zinc transporter 9		transport			cation transmembrane transporter activity, nucleotide binding
AGAP007456	1.22042	0	LRIM8B	leucine-rich repeat domain	immunity	immunity/LRR		none
AGAP003064	1.22018	0.00698103	cysteine and histidine-rich domain-containing protein	HSP20-like_chaperone IPR008978	diverse
AGAP008215	1.21962	0	GSG7 salivary protein	unknown	unknown			none
AGAP001442	1.21959	0.000203429	Brain protein 16	Armadillo-type fold (IPR016024)	unknown
AGAP011438	1.21937	0.00656163	casein kinase II subunit beta		cell function		regulation of protein kinase activity	protein kinase regulator activity
AGAP001986	1.21856	0.00282973	nuclear protein localization protein 4 homolog		RTT		regulation of transcription, DNA-dependent	DNA binding, steroid binding, steroid hormone receptor activity, zinc ion binding
AGAP007657	1.21835	0.00165854	Syndecan	transmembrane domain	cell function
AGAP006192	1.21827	5.71166e-07	chymotrypsin B chain C		proteolysis	Other serine proteases	proteolysis	serine-type endopeptidase activity
AGAP010351	1.21735	0.000113183	n/a		proteolysis		proteolysis	metal ion binding, metalloendopeptidase activity, zinc ion binding
AGAP010536	1.21711	9.91852e-09	nucleolar complex protein 2	Armadillo-like	unknown
AGAP000995	1.21699	0.000106664	trafficking protein particle complex 1		transport		ER to Golgi vesicle-mediated transport
AGAP001627	1.21647	0.000359059	solute carrier family 7 (cationic amino acid transporter, y+ system)		transport			amino acid transmembrane transporter activity
AGAP008873	1.21647	0.026893	n/a	Autophagy-rel_p11 PF10377 IPR019460	structural
AGAP005537	1.21588	0.0346171	solute carrier family 35 member C2	Triose-phosphate transporter domain (IPR004853)	transport
AGAP004175	1.21573	8.43769e-15	uridine monophosphate synthetase		metabolism		de novo' UMP biosynthetic process, 'de novo' pyrimidine nucleobase biosynthetic process	orotate phosphoribosyltransferase activity, orotidine-5'-phosphate decarboxylase activity
AGAP008728	1.21572	0.00829389	transcriptional repressor NF-X1		RTT		regulation of transcription, DNA-dependent	metal ion binding, nucleic acid binding, sequence-specific DNA binding transcription factor activity, zinc ion binding
AGAP012408	1.21526	1.16356e-06	tRNA (uracil-5-)-methyltransferase		RTT		RNA methylation, RNA processing	RNA methyltransferase activity, nucleotide binding
AGAP004289	1.21439	0.000449123	MOC2A_ANOGA_b: Molybdopterin synthase sulfur carrier subunit		metabolism		Mo-molybdopterin cofactor biosynthetic process	nucleotide binding
AGAP000531	1.214	0.0418131	Putative lipoyltransferase 2, mitochondrial		metabolism		cellular protein modification process, lipoate biosynthetic process	lipoyl(octanoyl) transferase activity, octanoyltransferase activity
AGAP004870	1.21394	1.18412e-05	tripeptidyl-peptidase II		proteolysis	Other serine proteases	proteolysis	serine-type peptidase activity
AGAP002706	1.21375	0.00017647	small nuclear ribonucleoprotein G	RNA biogenesis related	RTT
AGAP012204	1.21375	1.00982e-08	H/ACA ribonucleoprotein complex subunit 2		structural		ribosome biogenesis	RNA binding
AGAP001208	1.21375	0.0303608	n/a		unknown			none
AGAP007254	1.21331	6.40958e-09	ribosome biogenesis protein UTP30		RTT		translation	RNA binding, structural constituent of ribosome
AGAP003726	1.21326	0.0118929	n/a		RTT			sequence-specific DNA binding, sequence-specific DNA binding transcription factor activity
AGAP004322	1.21284	1.86215e-07	pumilio homology domain family member 6		RTT			RNA binding
AGAP011906	1.21284	0.0026171	exosome complex component MTR3	exoribonuclease	RTT
AGAP003474	1.21237	0	n/a		unknown			none
AGAP012218	1.21225	1.60982e-14	Sugar transporter ERD6-like 6		transport			transmembrane transporter activity
AGAP005563	1.21204	0	TRET1_ANOGA: Facilitated trehalose transporter Tret1		transport			trehalose transmembrane transporter activity
AGAP012118	1.21188	0.0266357	FGFR1 oncogene partner 2-like protein	SIKE IPR008555	regulatory
AGAP010936	1.21188	0.0366148	MED18_ANOGA: Mediator of RNA polymerase II transcription subunit 18		RTT			RNA polymerase II transcription cofactor activity
AGAP011356	1.21119	8.78186e-14	n/a	cell cycle regulation, transcriptional control	cell function
AGAP004468	1.21104	0.0249512	Phosducin-like protein	phosphoproein related	cell function
AGAP007473	1.21099	5.3757e-12	Peptidyl-prolyl cis-trans isomerase		cell function		histone peptidyl-prolyl isomerization, protein folding	FK506 binding, peptidyl-prolyl cis-trans isomerase activity
AGAP007603	1.21093	0.0342687	n/a	nuclear membrane-associated related	cell function
AGAP011722	1.21039	0.0170967	epithelial splicing regulatory protein		RTT			nucleic acid binding, nucleotide binding
AGAP009283	1.21039	0.0170967	n/a		transport		arsenite transport	arsenite transmembrane transporter activity
AGAP005743	1.21039	0.0170967	tRNA pseudouridine13 synthase		RTT		pseudouridine synthesis	RNA binding, pseudouridine synthase activity
AGAP003902	1.21005	0.0320763	anaphase-promoting complex subunit 7	cell cicle regulation, transcriptional control	RTT
AGAP009982	1.21	7.23821e-06	n/a		unknown			none
AGAP007940	1.20997	0	n/a	ER related	unknown
AGAP001423	1.20986	0	Bifunctional purine biosynthesis protein ADE17		metabolism		purine nucleotide biosynthetic process	IMP cyclohydrolase activity, phosphoribosylaminoimidazolecarboxamide formyltransferase activity
AGAP007397	1.20979	4.12221e-08	YrdC domain-containing protein, mitochondrial	unknown	unknown
AGAP001530	1.20966	0.00599802	n/a		diverse			metal ion binding, zinc ion binding
AGAP000660	1.20962	0.00228886	n/a	TATA element modulatory factor 1 DNA binding	RTT
AGAP010189	1.20949	0.0219004	n/a		cell function		regulation of ARF GTPase activity	ARF GTPase activator activity, zinc ion binding
AGAP009577	1.20801	0.0386709	n/a	Drosophila ortholog required for uptake of dsRNA	RTT
AGAP008279	1.20703	0	Long form D7 salivary protein	PBP_GOBP_dom IPR023316	chemosensory			odorant binding
AGAP004138	1.20701	0.0246493	n/a	detoxification	detoxification
AGAP007644	1.20635	2.67564e-07	mRNA turnover protein 4		structural		ribosome biogenesis
AGAP004205	1.20612	3.90016e-05	N-sulfoglucosamine sulfohydrolase		cell function			sulfuric ester hydrolase activity
AGAP001826	1.20604	0	n/a		transport			lipid transporter activity
AGAP011448	1.20575	0.021622	Flap endonuclease 1		RTT		DNA repair; DNA replication; nucleic acid phosphodiester bond hydrolysis	DNA binding; endonuclease activity, exonuclease activity, metal ion binding
AGAP005789	1.20575	0.0316666	n/a		RTT		RNA methylation, RNA processing	RNA binding, RNA methyltransferase activity
AGAP011603	1.20549	4.39093e-12	long-chain acyl-CoA synthetase		metabolism			catalytic activity
AGAP011519	1.20523	0.0139112	n/a	ubiquitin-related	regulatory
AGAP001261	1.20517	0.0202539	L-caldesmon		RTT			nucleic acid binding, nucleotide binding
AGAP010873	1.20509	0.0296342	NUBP2_ANOGA: Cytosolic Fe-S cluster assembly factor NUBP2 homolog		diverse			4 iron, 4 sulfur cluster binding, ATP binding, metal ion binding
AGAP011301	1.20509	0.0296342	n/a		unknown			none
AGAP004708	1.20498	1.42121e-09	arginyl-tRNA synthetase		RTT		arginyl-tRNA aminoacylation	ATP binding, arginine-tRNA ligase activity
AGAP011383	1.20437	0.00265674	rRNA-processing protein EBP2	RNA processing	RTT
AGAP003601	1.20407	0.000121998	alpha-1,2-mannosyltransferase		cell function		GPI anchor biosynthetic process	transferase activity, transferring glycosyl groups
AGAP005542	1.20381	0.0114666	QTRD1_ANOGA: Queuine tRNA-ribosyltransferase subunit QTRTD1 homolog		metabolism		queuosine biosynthetic process	metal ion binding, queuine tRNA-ribosyltransferase activity
AGAP004784	1.20359	0.0166576	fatty acyl-CoA reductase 2		metabolism			fatty-acyl-CoA reductase (alcohol-forming) activity, nucleotide binding
AGAP001629	1.20359	0.0015391	n/a	transcriptional regulator like	cell function
AGAP000448	1.20338	0.000309584	olute carrier family 25 (mitochondrial ornithine transporter) member 2/15		transport		transport
AGAP006193	1.20317	2.74158e-12	n/a	unknown	unknown
AGAP000162	1.20289	2.04892e-12	cystathionine beta-synthase		detoxification		cysteine biosynthetic process from serine, cysteine biosynthetic process via cystathionine	cysteine biosynthetic process via cystathionine
AGAP007215	1.20267	0.0146295	phosphoacetylglucosamine mutase		metabolism		carbohydrate metabolic process	magnesium ion binding, phosphoacetylglucosamine mutase activity
AGAP009746	1.2023	0.00112937	RuvB-like protein 2		RTT		DNA duplex unwinding	ATP binding, DNA helicase activity
AGAP005059	1.2023	0.0213108	n/a		unknown			none
AGAP007684	1.20207	5.4844e-06	Tubulointerstitial nephritis antigen		immunity	immunity	immune response, proteolysis	cysteine-type peptidase activity, polysaccharide binding, scavenger receptor activity
AGAP001707	1.20183	5.56015e-05	n/a		proteolysis	Other serine proteases	proteolysis	serine-type endopeptidase activity
AGAP005723	1.20183	0.000657805	adenine phosphoribosyltransferase		metabolism		adenine salvage, nucleoside metabolic process	adenine phosphoribosyltransferase activity
AGAP004520	1.20164	0.000270182	Ran-binding protein 3		transport		intracellular transport
AGAP003048	1.20109	4.11199e-05	ribosome production factor 2		unknown
AGAP007655	1.20106	6.18443e-05	Brown protein		metabolism		ATP catabolic process	ATP binding, ATPase activity
AGAP008284	1.20063	0	n/a		chemosensory			odorant binding
AGAP007948	1.20005	2.80281e-06	NET1-associated nuclear protein 1 (U3 small nucleolar RNA-associated protein 1	WD40/YVTN	RTT			protein binding
AGAP008680	1.20002	0.00931396	ubiquitin-conjugating enzyme E2 R		metabolism			ATP binding, acid-amino acid ligase activity
AGAP011505	1.19999	1.59257e-05	n/a		structural			structural constituent of cuticle
AGAP004351	1.19992	0.023928	ATP-dependent RNA helicase DDX43		RTT			ATP binding, ATP-dependent helicase activity, RNA binding
AGAP003459	1.1997	0.0087351	nuclear pore complex protein Nup93		transport		transport
AGAP005562	1.19944	0.013498	RING-box protein 2	Znf_RING_H2 IPR024766	cell function			metal ion binding, zinc ion binding
AGAP001827	1.19927	0	hypoxia up-regulated 1		cell function			ATP binding
AGAP009743	1.19911	0.0209723	ribonuclease Z		unknown			none
AGAP008225	1.19903	0	trehalose 6-phosphate phosphatase		metabolism		trehalose biosynthetic process	catalytic activity
AGAP002752	1.19899	2.41029e-13	DnaJ (Hsp40) homolog, subfamily C, member 3		cell function		protein folding
AGAP003247	1.19839	9.63229e-13	CLIPB19: Clip-Domain Serine Protease		immunity	immunity/CLIP-domain serine proteases	proteolysis	serine-type endopeptidase activity
AGAP010574	1.19803	0.0172256	pre-rRNA-processing protein IPI1	Armadillo-like	unknown
AGAP010034	1.19784	0.0287072	MED6_ANOGA: Mediator of RNA polymerase II transcription subunit 6		RTT			RNA polymerase II transcription cofactor activity
AGAP000380	1.19746	0.000126057	5'-nucleotidase		cell function			metal ion binding
AGAP006340	1.19746	0.0268585	misshapen/NIK-related kinase		metabolism			ATP binding, protein serine/threonine kinase activity, small GTPase regulator activity
AGAP003368	1.19711	0.0451838	n/a	Unknown	unknown
AGAP013005	1.19687	0	n/a		cell function			metal ion binding, zinc ion binding
AGAP002605	1.19669	0.0422133	DNA-repair protein XRCC1		RTT		single strand break repair	damaged DNA binding
AGAP007167	1.19629	0.0035846	n/a		transport		protein import into mitochondrial inner membrane	metal ion binding
AGAP005108	1.1962	0	Proliferation-associated 2G4		cell function		cellular process
AGAP009548	1.19592	0.036869	AAA family ATPase		metabolism			ATP binding, nucleoside-triphosphatase activity
AGAP002384	1.19592	0.036869	tRNA (guanine10-N2)-methyltransferase		RTT			methyltransferase activity, nucleic acid binding
AGAP007125	1.19584	9.41697e-08	Glutamate-rich WD repeat-containing protein 1	cell cycle, apoptosis	cell function
AGAP000662	1.19545	0.000426703	forkhead box protein K		RTT			sequence-specific DNA binding, sequence-specific DNA binding transcription factor activity
AGAP001656	1.19535	0.00900361	ribosomal RNA-processing protein 7		RTT			nucleotide binding
AGAP007332	1.19415	0.012215	Rab GTPase-activating protein 1 isoform a		metabolism		positive regulation of Rab GTPase activity	Rab GTPase activator activity
AGAP009798	1.19324	5.11258e-05	protein kinase, cGMP-dependent		metabolism			ATP binding; cAMP-dependent protein kinase regulator activity; protein serine/threonine kinase activity
AGAP001589	1.19288	0.00777247	Methylthioribose-1-phosphate isomerase		RTT		L-methionine salvage from methylthioadenosine	S-methyl-5-thioribose-1-phosphate isomerase activity
AGAP009700	1.19282	0.0386972	COMPASS component SWD2	regulation to cell cycle control and apoptosis	cell function
AGAP008327	1.19279	4.70092e-09	DnaJ homolog subfamily B member 11		cell function
AGAP008636	1.19276	0.0166092	Pigeon protein	insect pigeon proteins	cell function
AGAP013185	1.19274	1.88131e-08	n/a		unknown			none
AGAP007614	1.19272	0.00728908	chromosome 3 open reading frame 10		structural
AGAP006953	1.19262	6.38715e-06	Mitochondrial ribosomal protein, S34		RTT			none
AGAP006051	1.19226	0.00113872	pentatricopeptide repeat domain 1	binding proteins	cell function
AGAP004731	1.19225	3.7024e-08	secretory phospholipase A2		metabolism		lipid catabolic process, phospholipid metabolic process	calcium ion binding, phospholipase A2 activity
AGAP001945	1.19207	0.0010054	Uncharacterized protein CG12001	apoptosis related	cell function
AGAP003688	1.19166	0.000316196	threonine aldolase		metabolism		cellular amino acid metabolic process	lyase activity, pyridoxal phosphate binding
AGAP002588	1.19073	2.22045e-16	n/a		unknown			none
AGAP005857	1.19051	0.0173889	actin-related protein 6	actin-like	structural
AGAP001149	1.19049	0.000274403	protein MAK11	transcription regulation to cell cycle control and apoptosis	RTT
AGAP008175	1.18981	0.000389571	n/a	adhesion proteins related	cell function
AGAP003732	1.18957	0.00312408	n/a	unknown	unknown
AGAP003595	1.18913	4.0599e-06	rRNA biogenesis protein RRP5		RTT		mRNA processing	RNA binding
AGAP012012	1.18894	0.0270808	n/a		cell function		cell communication	phosphatidylinositol binding
AGAP002022	1.18871	0.0237021	Protein maelstrom		unknown			none
AGAP000631	1.1886	0.0221797	integrator complex subunit 6	von Willebrand glycoprotein blood plasma related	immunity	coagulation
AGAP001476	1.18841	2.69707e-09	Innexin inx2	gap junction proteins	structural
AGAP007705	1.1884	0.0042041	tRNA acetyltransferase TAN1		RTT			RNA binding
AGAP005282	1.188	0.000542728	guanine deaminase		metabolism		guanine catabolic process	guanine deaminase activity, zinc ion binding
AGAP009988	1.18785	0.000423799	Mitochondrial ribosomal protein, L10		structural		ribosome biogenesis
AGAP005736	1.18725	0.000131781	n/a	mitochondrial protein-related	metabolism
AGAP001225	1.18705	0.0487275	n/a		unknown			none
AGAP003737	1.18665	0.0346652	ESF2/ABP1 family protein		RTT			nucleotide binding
AGAP008090	1.18665	0.0346652	nuclear pore complex protein Nup205		transport
AGAP011176	1.18665	0.0346652	n/a		unknown			none
AGAP007454	1.18645	0	LRIM8A: leucine-rich immune protein (Short)	Leucine-rich repeat	immunity	immunity/LRR
AGAP002721	1.18625	3.02803e-07	T23O_ANOGA: Tryptophan 2,3-dioxygenase		metabolism		tryptophan catabolic process to kynurenine	heme binding, iron ion binding, tryptophan 2,3-dioxygenase activity
AGAP010698	1.1847	3.88958e-05	U3 small nucleolar RNA-associated protein 5	Small-subunit processome, Utp12 (IPR007148)	RTT
AGAP008286	1.18458	5.95665e-06	WD repeat-containing protein 55 homolog	regulation to cell cycle control and apoptosis	cell function
AGAP007324	1.18402	0.0444598	n/a		cell function		regulation of mitotic cell cycle spindle assembly checkpoint
AGAP004120	1.18402	0.0276971	Golgin subfamily A member 7	Golgi protein related	cell function
AGAP002269	1.18402	0.0125487	n/a	intracelular function related	cell function
AGAP005419	1.18402	0.0476124	NADPH:adrenodoxin oxidoreductase, mitochondrial		metabolism			ferredoxin-NADP+ reductase activity, nucleotide binding
AGAP004417	1.18402	3.37323e-05	zinc finger protein		RTT			zinc ion binding
AGAP005624	1.18402	0.0174093	mitochondrial inner membrane protein COX18		transport		protein insertion into membrane
AGAP001685	1.18402	0.0185947	nuclear pore complex protein Nup107		transport		transport
AGAP011027	1.18402	0.0387951	n/a		unknown			none
AGAP003547	1.18402	0.0259069	MORN repeat-containing protein 4	unknown	unknown
AGAP007737	1.18366	2.06739e-08	n/a		cell function			hydrolase activity, metal ion binding, nucleic acid binding
AGAP008952	1.18361	1.30924e-07	lupus La protein		RTT		RNA processing	RNA binding, nucleotide binding
AGAP008427	1.18309	0.000488941	U3 small nucleolar RNA-associated protein 6		RTT		RNA processing
AGAP006177	1.18214	6.10656e-12	n/a		unknown			none
AGAP012407	1.182	0	protein disulfide-isomerase A1		metabolism		cell redox homeostasis, glycerol ether metabolic process	electron carrier activity, isomerase activity, protein disulfide oxidoreductase activity
AGAP010350	1.18175	0.0270527	n/a	signal transducers	signalling
AGAP006910	1.18166	6.98586e-12	SRPN3:serine protease inhibitor (serpin)		immunity	immunity/serpins	proteolysis	peptidase activity/serine type endopeptidase inhibitor activity
AGAP010325	1.18164	0	Glycerol diffusion		transport			transporter activity
AGAP011900	1.18132	0.0433994	alkylated DNA repair protein alkB homolog 8		RTT		methylation	methyltransferase activity; oxidoreductase activity, acting on paired donors, with incorporation or reduction of molecular oxygen, 2-oxoglutarate as one donor, and incorporation of one atom each of oxygen into both donors
AGAP003221	1.18128	0.00456488	ATP-binding cassette, sub-family C (CFTR/MRP), member 4		metabolism		ATP catabolic process	ATP binding, ATPase activity, coupled to transmembrane movement of substances
AGAP003218	1.18107	3.18115e-07	n/a		RTT		transcription, DNA-dependent	DNA binding, DNA-directed DNA polymerase activity
AGAP010386	1.1806	0	Translocating chain-associated membrane protein 2	transmembrane protein of the endoplasmic reticulum	transport
AGAP000560	1.18029	0.0030482	spastic paraplegia 7		metabolism		protein catabolic process, proteolysis	ATP binding, metalloendopeptidase activity, nucleoside-triphosphatase activity, zinc ion binding
AGAP000574	1.18024	0.00324731	PDGF- and VEGF-related factor 1, isoform A		regulatory		positive regulation of cell division
AGAP004465	1.18018	0.000751034	18S rRNA (adenine1779-N6/adenine1780-N6)-dimethyltransferase		RTT		rRNA methylation	rRNA (adenine-N6,N6-)-dimethyltransferase activity
AGAP002948	1.18007	0.0189495	translation initiation factor 4E		metabolism			translation initiation factor activity
AGAP004246	1.17999	0.0202429	Receptor protein-tyrosine phosphatase 10d		metabolism		peptidyl-tyrosine dephosphorylation	protein tyrosine phosphatase activity
AGAP002400	1.1796	3.47584e-05	Mitochondrial ribosomal protein L37		structural		translation	structural constituent of ribosome
AGAP010379	1.17908	0.036948	F-box protein 28		unknown			none
AGAP010679	1.17892	4.42186e-06	TIM10: mitochrondrial inner membrane translocase subunit		transport		protein import into mitochondrial inner membrane	metal ion binding
AGAP003141	1.17882	0.00408779	Insulin-related peptide binding protein	immune system related	immunity	immunity
AGAP004549	1.17879	6.67721e-12	Protein yellow		unknown			none
AGAP008879	1.17868	0.000180468	n/a	unknown	unknown
AGAP001307	1.17868	6.24203e-05	ubiquitin fusion degradation protein 1		metabolism
AGAP009600	1.17837	0.00599245	ATP-dependent RNA helicase DOB1		RTT			ATP binding; ATP-dependent helicase activity; nucleic acid binding
AGAP010041	1.17837	0.0173125	F-box and WD-40 domain protein 5	cell cycle, apoptosis	cell function
AGAP012136	1.17832	0.000811988	Mitochondrial 28S ribosomal protein S25	ribosomal protein related	cell function
AGAP006421	1.17797	0	Venom allergen	CAP_domain IPR014044//V5_allergen IPR002413	immunity	immunity
AGAP005153	1.17762	5.51815e-11	cysteine dioxygenase		metabolism		L-cysteine metabolic process	cysteine dioxygenase activity, iron ion binding
AGAP010586	1.17739	0.00084391	aminoacyl tRNA synthase complex-interacting multifunctional protein 1		RTT			tRNA binding
AGAP012146	1.17738	0.00482971	phosphatidylserine synthase 1		metabolism		phosphatidylserine biosynthetic process
AGAP007385	1.17727	5.55112e-16	LYSC4: C-Type Lysozyme		immunity	immunity/effectors	cell wall macromolecule catabolic process	lysozyme activity
AGAP002731	1.17704	0.0336636	protein prenyltransferase alpha subunit repeat containing protein 1		metabolism		protein prenylation	protein prenyltransferase activity
AGAP010454	1.17704	0.0336636	U1 snRNP splicing complex subunit (Luc7)	splice site recognition	RTT
AGAP004514	1.17648	7.06014e-08	nuclear GTP-binding protein		metabolism			GTP binding
AGAP001520	1.17645	0.0018997	protein phosphatase 1, regulatory (inhibitor) subunit 3	regulation of glycogen metabolism	metabolism
AGAP009786	1.17583	0	phosphoribosylamine--glycine ligase / phosphoribosylglycinamide formyltransfer		metabolism		de novo' IMP biosynthetic process; methylation; purine nucleobase biosynthetic process	ATP binding; metal ion binding; methyltransferase activity; phosphoribosylamine-glycine ligase activity; phosphoribosylformylglycinamidine cyclo-ligase activity; phosphoribosylglycinamide formyltransferase activity
AGAP003497	1.17577	0.0250977	n/a		RTT			nucleic acid binding, nucleotide binding
AGAP010613	1.17572	0	elongation factor 1-beta		RTT			translation elongation factor activity
AGAP003057	1.17549	3.21089e-09	CLIPB8: Clip-Domain Serine Protease		immunity	immunity/CLIP-domain serine proteases	Proteolysis	serine-type endopeptidase activity
AGAP002216	1.17522	0.0306643	cation transport regulator-like protein 2	ChaC-like protein (IPR006840)	transport
AGAP003548	1.17471	0.00556464	DNA repair/transcription protein MET18/MMS19	Armadillo-like	RTT
AGAP008303	1.1744	0.0214142	splicing factor, arginine/serine-rich 7		RTT			metal ion binding, nucleic acid binding, nucleotide binding, nucleotide binding
AGAP002101	1.17404	0	isoleucyl-tRNA synthetase		RTT		isoleucyl-tRNA aminoacylation, regulation of translational fidelity	ATP binding, aminoacyl-tRNA editing activity, isoleucine-tRNA ligase activity
AGAP001529	1.17389	2.24105e-05	n/a		structural		ribosome biogenesis, snRNA pseudouridine synthesis	pseudouridine synthase activity, snoRNA binding
AGAP005944	1.17386	0.0460152	Purine nucleoside phosphorylase		metabolism		nucleoside metabolic process	purine-nucleoside phosphorylase activity
AGAP002988	1.17381	0.0261278	DNA excision repair protein ERCC-2		RTT		nucleotide-excision repair	ATP binding, ATP-dependent DNA helicase activity, DNA binding
AGAP011685	1.17359	0.0492741	n/a		unknown			none
AGAP007206	1.17359	0.0279282	n/a		unknown			none
AGAP004606	1.17348	0.00199946	HYPK		unknown			none
AGAP000719	1.17326	0	SAHH_ANOGA: Adenosylhomocysteinase		metabolism		one-carbon metabolic process	adenosylhomocysteinase activity
AGAP002268	1.17311	2.22045e-16	n/a		diverse			calcium ion binding
AGAP008846	1.17306	0.00151813	n/a		RTT		protein methylation	methyltransferase activity
AGAP011133	1.17296	3.18559e-06	Inosine-5'-monophosphate dehydrogenase		metabolism		GMP biosynthetic process	IMP dehydrogenase activity, metal ion binding
AGAP010491	1.17277	0.000164448	N-acetyltransferase 10	RNA helicase related	RTT
AGAP005980	1.17276	0.00291489	retinol dehydrogenase 13 (all-trans/9-cis)		metabolism		oxidation-reduction process	nucleotide binding, oxidoreductase activity
AGAP006438	1.17274	0.012844	ribosomal biogenesis protein LAS1	cell morphogenesis-related	cell function
AGAP008601	1.17264	7.59952e-08	ATP-dependent RNA helicase DDX18/HAS1		RTT			ATP binding, ATP-dependent helicase activity, RNA binding
AGAP001617	1.1726	0.00194944	Ras-related protein Rab-7A		transport		protein transport, small GTPase mediated signal transduction	GTP binding
AGAP013385	1.17193	0.00425817	n/a		unknown			none
AGAP003629	1.17189	0	5'-nucleotidase		metabolism		nucleotide catabolic process	hydrolase activity, acting on ester bonds, metal ion binding, nucleotide binding
AGAP001065	1.1718	0	Serine hydroxymethyltransferase		RTT		L-serine metabolic process, glycine metabolic process, tetrahydrofolate interconversion	glycine hydroxymethyltransferase activity, pyridoxal phosphate binding
AGAP005128	1.17173	0.0177995	elongation factor Tu		RTT		translational elongation, GTP catabolic process	translation elongation factor activity, GTPase activity
AGAP011981	1.17171	0.00727458	n/a		unknown			none
AGAP011914	1.17169	1.19423e-05	n/a		proteolysis	Other serine proteases	proteolysis	serine-type endopeptidase activity
AGAP009019	1.17162	2.9197e-05	ATP-dependent Clp protease proteolytic subunit		proteolysis	Other serine proteases	proteolysis	serie-type endopeptidase activity
AGAP010372	1.17136	0.0310644	Solute carrier family 17 (anion/sugar transporter), member 5		transport		transmembrane transport
AGAP007317	1.17104	0.0216814	n/a		unknown			none
AGAP010730	1.17098	6.65024e-14	Prophenoloxidase activating factor		proteolysis	Other serine proteases	proteolysis	serine-type endopeptidase acivity
AGAP001939	1.1706	6.68441e-06	maltase		RTT		SRP-dependent cotranslational protein targeting to membrane	7S RNA binding
AGAP008929	1.17032	2.62013e-14	threonyl-tRNA synthetase		RTT		threonyl-tRNA aminoacylation	ATP binding, threonine-tRNA ligase activity
AGAP007237	1.17017	0.0121748	HPX4: Heme peroxidase		detoxification		response to oxidative stress	heme binding, peroxidase activity
AGAP010690	1.16984	0.043512	n/a		RTT			nucleic acid binding
AGAP011147	1.16977	0.00145777	ATP-dependent RNA helicase DDX56/DBP9		RTT			ATP binding, ATP-dependent helicase activity, nucleic acid binding
AGAP003987	1.16974	1.11022e-16	complement component 1 Q subcomponent-binding protein, mitochondrial	mytochondrial glycoprotein	cell function
AGAP010047	1.16963	1.47138e-12	n/a		unknown			none
AGAP002779	1.16958	0.0210922	transcription initiation factor TFIIF subunit alpha		RTT		positive regulation of transcription, DNA-dependent, transcription initiation from RNA polymerase II promoter	DNA binding, catalytic activity
AGAP002171	1.16943	1.39499e-08	nucleolar protein 58		RTT			none
AGAP009171	1.1692	0.0111061	tRNA-dihydrouridine synthase 3		RTT		tRNA dihydrouridine synthesis	flavin adenine dinucleotide binding, flavin adenine dinucleotide binding, tRNA dihydrouridine synthase activity, zinc ion binding
AGAP008136	1.16913	0.0498644	peptidyl-prolyl cis-trans isomerase-like 4		cell function		protein folding, protein peptidyl-prolyl isomerization	nucleic acid binding, nucleic acid binding, peptidyl-prolyl cis-trans isomerase activity
AGAP010387	1.16913	8.77112e-05	3-hydroxykynurenine transaminase		metabolism			catalytic activity, pyridoxal phosphate binding
AGAP003621	1.16848	0.0192081	Coiled-coil domain-containing protein 25	Domain of unknown function DUF814 (IPR008532)	unknown
AGAP000624	1.16834	2.11331e-05	n/a	unknown	unknown
AGAP005914	1.1682	0.0205107	SP11644: Thymus-specific serine protease		proteolysis	Other serine proteases	proteolysis	serine-type peptidase actitity
AGAP006935	1.16791	0.00308646	n/a	RNA biogenesis	RTT
AGAP004284	1.16771	8.11501e-05	tubulin--tyrosine ligase-like protein 12		cell function		cellular protein modification process	tubulin-tyrosine ligase activity
AGAP000097	1.16769	0.00866806	solute carrier family 25,		transport		transmembrane transport
AGAP008315	1.1673	1.32883e-05	dolichyl-phosphate beta-glucosyltransferase		cell function			transferase activity, transferring glycosyl groups
AGAP010670	1.16703	0.00093645	ATP-dependent RNA helicase DDX31/DBP7		RTT			ATP binding, ATP-dependent helicase activity, RNA binding
AGAP003428	1.16698	0.0105087	speckle-type POZ protein	toll-like related	immunity	immunity/Toll path
AGAP000152	1.16696	0	n/a		unknown			none
AGAP009866	1.16624	6.52905e-09	dolichol-phosphate mannosyltransferase		cell function			transferase activity, transferring glycosyl groups
AGAP005042	1.16624	0.0170037	n/a		unknown			none
AGAP004028	1.16561	0.0259407	intron-binding protein aquarius		RTT		mRNA splicing, via spliceosome	pre-mRNA intronic binding
AGAP003593	1.16555	0.000337408	Protein arginine methyltransferase RmtB		RTT		protein methylation	methyltransferase activity, zinc ion binding
AGAP003506	1.16552	0.0470077	n/a	transmembrane	cell function
AGAP012080	1.16552	0.0470077	Trafficking protein particle complex 5	vesicular transport from the endoplasmic reticulum to Golgi	transport
AGAP004204	1.16548	0.00100375	Ras-related protein Rab-4B		transport		protein transport, small GTPase mediated signal transduction	GTP binding
AGAP008159	1.16518	0.00322306	ribosome biogenesis protein ENP2	regulation to cell cycle control and apoptosis	RTT
AGAP011126	1.16481	6.60579e-08	spermidine synthase		metabolism		metabolic process	transferase activity
AGAP003462	1.1647	4.08772e-09	protein arginine N-methyltransferase 1		RTT		protein methylation	methyltransferase activity
AGAP007388	1.1643	0.00154729	midasin		metabolism		ATP catabolic process	ATP binding, ATPase activity
AGAP013186	1.16419	7.69474e-07	n/a	leucine-rich repeat	immunity	immunity/LRR
AGAP000666	1.1639	0.04561	Ubiquitin carboxyl-terminal hydrolase		metabolism		ubiquitin-dependent protein catabolic process	cysteine-type peptidase activity, metal ion binding, ubiquitin thiolesterase activity, zinc ion binding
AGAP008968	1.16388	0.000869203	n/a	proteinase inhibitor	RTT
AGAP002396	1.16388	0	dolichyl-diphosphooligosaccharide--protein glycosyltransferase		metabolism		protein glycosylation	oligosaccharyl transferase activity
AGAP005425	1.16383	0.0128431	actin-binding LIM protein		structural		cytoskeleton organization	metal ion binding, zinc ion binding
AGAP009213	1.16376	0.00622292	SRPN16: serine protease inhibitor (serpin)		immunity	immunity/serpins	proteolysis	peptidase activity/serine type endopeptidase inhibitor activity
AGAP012358	1.16353	0.0136985	ATP-dependent RNA helicase DDX52/ROK1		RTT			ATP binding, ATP-dependent helicase activity, nucleic acid binding
AGAP005132	1.1635	0.00324451	n/a	transmembrane protein related	cell function
AGAP011244	1.16311	6.55086e-08	rRNA 2'-O-methyltransferase fibrillarin		RTT		methylation, rRNA processing, tRNA processing	RNA binding, methyltransferase activity
AGAP004699	1.16294	0.00604762	RAF proto-oncogene serine/threonine-protein kinase		signalling		intracellular signal transduction	ATP binding, metal ion binding, protein serine/threonine kinase activity, receptor signaling protein activity
AGAP010647	1.16278	0	GSG8 protein		unknown			none
AGAP001438	1.16263	0.020824	n/a		unknown			none
AGAP003414	1.16262	0.000232223	3-hydroxyacyl-CoA dehydrogenase / 3-hydroxy-2-methylbutyryl-CoA dehydrogenase		metabolism		oxidation-reduction process	nucleotide binding, oxidoreductase activity
AGAP002401	1.16261	5.07977e-05	V-type H+-transporting ATPase subunit E		transport		ATP hydrolysis coupled proton transport	ATP hydrolysis coupled proton transport
AGAP002308	1.16247	0.00142295	Pyrroline-5-carboxylate reductase		RTT		L-proline biosynthetic process	nucleotide binding, pyrroline-5-carboxylate reductase activity
AGAP002830	1.16245	0	C-1-tetrahydrofolate synthase, mitochondrial precursor		metabolism		folic acid-containing compound biosynthetic process	ATP binding, formate-tetrahydrofolate ligase activity, methylenetetrahydrofolate dehydrogenase (NADP+) activity
AGAP000434	1.1624	8.68206e-05	dolichyl-diphosphooligosaccharide--protein glycosyltransferase		metabolism		protein glycosylation	oligosaccharyl transferase activity
AGAP002809	1.16221	0.0141897	3-oxoacyl-[acyl-carrier-protein] synthase		metabolism		fatty acid biosynthetic process	transferase activity, transferring acyl groups other than amino-acyl groups
AGAP003476	1.16211	2.29205e-05	protein BCP1	BCP1_family IPR025602	structural
AGAP010206	1.16209	0.00199426	Protein bicaudal D homolog 2		transport		transport
AGAP011833	1.16208	0	enoyl-CoA hydratase		metabolism			catalytic activity
AGAP008278	1.16205	0	Long form D7 salivary protein	PBP_GOBP_dom IPR023316	chemosensory			odorant binding
AGAP004598	1.16192	0	Phosphoserine aminotransferase		RTT		L-serine biosynthetic process	O-phospho-L-serine:2-oxoglutarate aminotransferase activity, pyridoxal phosphate binding
AGAP001801	1.16189	0.0189379	DTW domain-containing protein 2	DTW (IPR005636)	unknown
AGAP011693	1.16153	0.0202116	CASPL1 : caspase (long class) 1	IPR001304. C-type_lectin.	immunity	immunity/IMD path	apoptotic process, proteolysis	cysteine-type endopeptidase activity
AGAP012710	1.16122	0.00317063	H2B_ANOGA_d: histone H2B		RTT		nucleosome assembly	DNA binding
AGAP006119	1.16108	0.000526408	n/a		unknown			none
AGAP008473	1.16088	0.000256226	n/a	galactose binding domain	cell function
AGAP000881	1.16078	1.13209e-12	aldehyde dehydrogenase family 7 member A1		metabolism			oxidoreductase activity, acting on the aldehyde or oxo group of donors, NAD or NADP as acceptor
AGAP009591	1.16049	0	formyltetrahydrofolate dehydrogenase		metabolism		biosynthetic process, methylation	hydroxymethyl-, formyl- and related transferase activity; methyltransferase activity; oxidoreductase activity, acting on the aldehyde or oxo group of donors, NAD or NADP as acceptor
AGAP001749	1.16035	4.49212e-08	Stromal cell-derived factor 2		metabolism		cell wall macromolecule catabolic process
AGAP010496	1.16025	0.0308843	splicing factor, arginine/serine-rich 1/9		RTT			nucleic acid binding, nucleotide binding
AGAP009046	1.15999	0.0142592	U3 small nucleolar RNA-associated protein 18	WD40/YVTN	cell function			protein binding
AGAP008669	1.15992	0.0490768	n/a	Jumping translocation breakpoint (IPR008657) cell replication (telomeres)	structural
AGAP002571	1.15989	0.00975565	solute carrier family 35 (adenosine 3'-phospho 5'-phosphosulfate transporter)		transport		transmembrane transport
AGAP004759	1.15933	0.0029066	oligoribonuclease		RTT			exonuclease activity, nucleic acid binding
AGAP004471	1.1593	0.0238463	n/a	unknown	unknown
AGAP008472	1.15926	0.0110813	Methyltransferase-like protein 13 isoform 1		RTT		methylation	methyltransferase activity
AGAP000325	1.15893	3.36156e-07	Lysine--tRNA ligase		RTT		lysyl-tRNA aminoacylation	ATP binding, lysine-tRNA ligase activity, nucleic acid binding
AGAP003650	1.1588	0.00692567	translation initiation factor eIF-2B subunit alpha	Initiation factor 2B-related (IPR000649)	metabolism		cellular metabolic process
AGAP008124	1.15863	0.002422	Chitinase domain-containing protein 1		metabolism		carbohydrate metabolic process	cation binding, hydrolase activity, hydrolyzing O-glycosyl compounds
AGAP009145	1.15848	3.33067e-16	n/a		unknown			none
AGAP005432	1.1579	0.00492739	programmed cell death protein 5		regulatory			DNA binding
AGAP008404	1.15769	0.000175897	n/a		diverse			methyltransferase activity, ucleic acid binding, transferase activity, transferring hexosyl groups
AGAP011803	1.15759	6.79892e-05	28S ribosomal protein S27, mitochondrial	ribosomal protein related	structural
AGAP000439	1.15744	3.76498e-05	4a-hydroxytetrahydrobiopterin dehydratase		metabolism		tetrahydrobiopterin biosynthetic process	4-alpha-hydroxytetrahydrobiopterin dehydratase activity
AGAP008073	1.15741	0.00168326	n/a	unknown	unknown
AGAP011317	1.15738	0	n/a		unknown			none
AGAP013060	1.15707	0	n/a		unknown			none
AGAP005015	1.15695	0.00190336	heterogeneous nuclear ribonucleoprotein K		RTT			RNA binding
AGAP001399	1.15683	7.24352e-07	Coatomer subunit beta		transport		intracellular protein transport, vesicle-mediated transport	structural molecule activity
AGAP001127	1.15674	8.89941e-10	P37NB protein	Leucine-rich repeats	immunity	immunity/LRR
AGAP008771	1.15648	0.0300344	DNA-directed RNA polymerases I and III subunit RPAC1		RTT		transcription, DNA-dependent	DNA binding, DNA-directed RNA polymerase activity
AGAP009672	1.15645	0.00184785	n/a		unknown			none
AGAP000549	1.15638	1.12299e-06	2-oxoisovalerate dehydrogenase E2 component (dihydrolipoyl transacylase)		metabolism		fatty-acyl-CoA biosynthetic process	cofactor binding, dihydrolipoyllysine-residue (2-methylpropanoyl)transferase activity
AGAP001124	1.15622	4.45299e-12	Aminomethyltransferase		metabolism		glycine catabolic process	aminomethyltransferase activity, transaminase activity
AGAP007758	1.15619	0.000260302	n/a	leucine-rich domain	immunity	immunity/LRR
AGAP001334	1.15606	0.0445837	n/a		unknown			none
AGAP002893	1.15583	0.00893636	Mitochondrial ribosomal protein, S23		structural		translation	structural constituent of ribosome
AGAP001928	1.15565	1.16769e-10	nucleosome assembly protein 1-like 1		RTT		nucleosome assembly
AGAP006124	1.15549	0.00595719	tRNA (guanine(37)-N1)-methyltransferase		RTT			tRNA (guanine(37)-N(1))-methyltransferase activity
AGAP003597	1.15544	1.33671e-13	histone-lysine N-methyltransferase SUV39H		metabolism		GTP catabolic process	GTP catabolic process, GTPase activity, histone-lysine N-methyltransferase activity, zinc ion binding
AGAP008642	1.15499	0.0310642	n/a		unknown			none
AGAP008634	1.15494	0.00363331	Zinc finger CCCH domain-containing protein 15		RTT			nucleic acid binding, zinc ion binding
AGAP010044	1.15452	0.000604301	n/a		RTT			sequence-specific DNA binding transcription factor activity
AGAP002107	1.1536	0.00741873	calcyclin binding protein	Unknown	unknown
AGAP010420	1.15326	5.16102e-07	valyl-tRNA synthetase		RTT		regulation of translational fidelity, valyl-tRNA aminoacylation	ATP binding, aminoacyl-tRNA editing activity, valine-tRNA ligase activity
AGAP004557	1.15317	0.000231917	U3 small nucleolar RNA-associated protein 21		RTT		rRNA processing
AGAP008013	1.15315	0	n/a		unknown			none
AGAP004818	1.15297	0.000421862	28S ribosomal protein S16, mitochondrial		structural		translation	structural constituent of ribosome
AGAP004864	1.15283	0.0404199	n/a		cell function			zinc ion binding
AGAP006173	1.15224	0.0431847	BTB/POZ domain-containing adapter for CUL3-mediated RhoA degradation protein		metabolism		protein homooligomerization
AGAP003473	1.1522	0	n/a		unknown			none
AGAP011822	1.1521	0.00742007	proteasome component ECM29	Armadillo-like	metabolism
AGAP004677	1.15208	6.12066e-13	methylenetetrahydrofolate dehydrogenase(NAD+) / 5,10-methenyltetrahydrofolate		metabolism		folic acid-containing compound biosynthetic process	methylenetetrahydrofolate dehydrogenase (NADP+) activity, nucleotide binding
AGAP007891	1.15202	0.0168466	methionyl-tRNA synthetase		RTT		methionyl-tRNA aminoacylation	ATP binding, methionine-tRNA ligase activity
AGAP000433	1.15153	0.0354296	Ras-related protein Rab-39B		transport		protein transport, small GTPase mediated signal transduction	GTP binding
AGAP001116	1.15106	1.31855e-10	D-amino-acid oxidase		metabolism			D-amino-acid oxidase activity, nucleotide binding
AGAP000394	1.15093	0.0291164	tether containing UBX domain for GLUT4	ubiquitin regulatory proteins (protein-protein interactions)	regulatory
AGAP008193	1.15087	4.14905e-08	nidogen (entactin)		cell function		cell-matrix adhesion	serine-type peptidase activity
AGAP008918	1.15086	0.0104702	STIP1 homology and U-box containing protein 1		metabolism			ubiquitin-protein ligase activity
AGAP002992	1.15074	6.45831e-05	n/a		metabolism			carbonate dehydratase activity, zinc ion binding
AGAP003003	1.15053	1.04561e-07	tyrosyl-tRNA synthetase		RTT		tyrosyl-tRNA aminoacylation	ATP binding, tRNA binding, tyrosine-tRNA ligase activity
AGAP004113	1.15014	0.0281733	39S ribosomal protein L55, mitochondrial		RTT			mitochondrial biogenesis and cell cicle
AGAP005228	1.14941	0.0148102	mediator of RNA polymerase II transcription subunit 9		RTT			RNA polymerase II transcription cofactor activity
AGAP008596	1.14931	1.72307e-13	long-chain-fatty-acid--CoA ligase ACSBG		metabolism			catalytic activity
AGAP010228	1.14911	6.70349e-10	3-methylcrotonyl-CoA carboxylase alpha subunit		metabolism			ATP binding, biotin carboxylase activity, metal ion binding
AGAP005845	1.1491	0.000161546	V-type H+-transporting ATPase subunit C		transport		ATP hydrolysis coupled proton transport	hydrolase activity, acting on acid anhydrides, catalyzing transmembrane movement of substances
AGAP006946	1.14892	0.000171381	prefoldin subunit 4		unknown
AGAP004332	1.14867	0.00120684	Macrophage erythroblast attacher	LisH dimerisation motif (IPR006594)	structural			protein binding
AGAP007010	1.1485	0.0239247	n/a	unknown	unknown
AGAP001780	1.14834	0.00116993	E3 ubiquitin-protein ligase EDD1		cell function		protein ubiquitination	RNA binding, ubiquitin-protein ligase activity, zinc ion binding
AGAP010917	1.1483	0.0310156	carboxylesterase		proteolysis		proteolysis	hydrolase acivity
AGAP008127	1.14822	9.46003e-11	receptor-type tyrosine-protein phosphatase N		metabolism		peptidyl-tyrosine dephosphorylation	protein tyrosine phosphatase activity
AGAP003970	1.14821	0.00632639	Component of oligomeric golgi complex 3		transport		intracellular protein transport
AGAP010461	1.1482	8.14231e-09	n/a		RTT		nucleosome assembly	DNA binding
AGAP002684	1.14809	0.000583567	ribosomal RNA-processing protein 1		RTT		rRNA processing
AGAP000011	1.14795	1.11791e-06	Branched-chain-amino-acid aminotransferase		metabolism		isoleucine biosynthetic process, leucine biosynthetic process, valine biosynthetic process	L-isoleucine transaminase activity, L-leucine transaminase activity, L-valine transaminase activity
AGAP011834	1.14793	0.0162647	mitochondrial trans-2-enoyl-CoA reductase		RTT			nucleotide binding, oxidoreductase activity, zinc ion binding
AGAP005945	1.1479	6.81369e-07	purine-nucleoside phosphorylase		metabolism		nucleoside metabolic process	purine-nucleoside phosphorylase activity
AGAP009336	1.14768	5.40324e-06	n/a		RTT			nucleic acid binding, nucleotide binding
AGAP008521	1.14767	8.87431e-05	low density lipoprotein receptor adapter protein 1	PTB/PI domain (IPR006020)	diverse			protein binding
AGAP002320	1.14763	0.000123021	isochorismatase domain-containing protein		metabolism			catalytic activity
AGAP004948	1.14762	1.55343e-05	duplex-specific nuclease		cell function			hydrolase activity, metal ion binding, metal ion binding
AGAP008896	1.14758	0.0299932	dynamin 1-like protein		metabolism		GTP catabolic process	GTP binding, GTPase activity
AGAP008612	1.14737	0.00250066	transcription initiation factor TFIID subunit 10		RTT		DNA-dependent transcription, initiation
AGAP009264	1.14725	0.0143038	ethanolamine-phosphate cytidylyltransferase		metabolism		biosynthetic process	nucleotidyltransferase activity
AGAP007732	1.14714	0.000105822	Solute carrier family 17, member 5		transport		transmembrane transport
AGAP004426	1.14714	2.52385e-07	n/a	EMI domain (IPR011489)	diverse			protein binding
AGAP000561	1.14714	0.0353051	kinesin family member 5		structural		microtubule-based movement	ATP binding, microtubule motor activity
AGAP003559	1.14701	0.0319921	n/a	Glypican (IPR001863)	diverse			heparan sulfate proteoglycan binding
AGAP005129	1.14699	0.0184551	5'-methylthioadenosine phosphorylase		metabolism
AGAP003371	1.1469	0.0167632	n/a	Unknown	unknown
AGAP005782	1.14686	0.00023631	ASNA_ANOGA: arsenical pump-driving ATPase		metabolism		ATP catabolic process, detoxification of arsenic-containing substance, transport	ATP binding, ATPase activity, metal ion binding
AGAP000444	1.14669	0.00139727	CIAO1_ANOGA: Probable cytosolic iron-sulfur protein assembly protein Ciao1		diverse		iron-sulfur cluster assembly
AGAP009822	1.14664	0.0416067	DNA-binding protein rfxank	Ankyrin repeat-containing domain (IPR020683) and IPR002110(Cactus dom)	signalling
AGAP010188	1.14653	0.000318316	stress-induced-phosphoprotein 1		cell function			cell cycle regulation, transcriptional contro
AGAP009997	1.14633	0.0309289	Thioredoxin domain-containing protein 14 homolog precursor		metabolism		cell redox homeostasis
AGAP001447	1.14623	1.9574e-08	solute carrier family 35 (UDP-galactose transporter), member B1		transport		transmembrane transport
AGAP004266	1.14594	0.0190172	Chaperone BCS1		metabolism			ATP binding, nucleoside-triphosphatase activity
AGAP004340	1.14568	0.000403135	n/a	pheromone related	chemosensory
AGAP009200	1.14567	0.029899	collagen, type IV, alpha		structural			extracellular matrix structural constituent
AGAP013059	1.14525	0.0429102	n/a	leucine-rich repeat	immunity	immunity/LRR
AGAP001898	1.1447	0.00024817	39S ribosomal protein L44, mitochondrial precursor		RTT		RNA processing	double-stranded RNA binding, double-stranded RNA binding
AGAP009556	1.14469	0.00022684	FBN8		signalling		signal transduction
AGAP007115	1.14449	0.0339991	n/a	response to stressful conditions	detoxification
AGAP000173	1.14446	0.00205972	n/a	DUF2358 (IPR018790)	unknown
AGAP009615	1.14436	0.0172056	U3 small nucleolar RNA-associated protein 13		RTT		rRNA processing
AGAP002014	1.14436	0.0172056	leucyl-tRNA synthetase		RTT		leucyl-tRNA aminoacylation	ATP binding, leucine-tRNA ligase activity
AGAP008075	1.14429	2.82941e-10	cellular nucleic acid-binding protein		cell function			metal ion binding, nucleic acid binding, zinc ion binding
AGAP002032	1.14417	0.00218698	n/a		transport			lipid transporter activity
AGAP006494	1.14412	0	n/a		unknown			none
AGAP007393	1.14405	0	protein disulfide isomerase family A, member 3		metabolism		cell redox homeostasis, glycerol ether metabolic process	electron carrier activity, isomerase activity, protein disulfide oxidoreductase activity
AGAP002385	1.14387	0.0093962	trafficking protein particle complex 6B	vesicular transported related	transport
AGAP001150	1.14328	0.031742	n/a		unknown			none
AGAP009973	1.14307	0.00146104	ATP-dependent metalloprotease		metabolism		protein catabolic process, proteolysis	ATP binding, metalloendopeptidase activity, nucleoside-triphosphatase activity
AGAP010876	1.14295	0	molecular chaperone DnaK		cell function		protein folding	ATP binding
AGAP006967	1.14275	2.47427e-07	n/a		unknown			none
AGAP002341	1.14256	3.17662e-09	n/a	Haemolymph juvenile hormone binding (IPR010562)	chemosensory
AGAP007112	1.14232	3.38707e-07	PESC_ANOGA: Pescadillo homolog		RTT		rRNA processing
AGAP000275	1.14181	0.00529686	Epidermal retinal dehydrogenase		metabolism		oxidation-reduction process	nucleotide binding, oxidoreductase activity
AGAP007638	1.14169	2.32592e-13	oligosaccharyltransferase complex subunit delta (ribophorin II)		metabolism		protein N-linked glycosylation via asparagine	dolichyl-diphosphooligosaccharide-protein glycotransferase activity
AGAP006497	1.14147	0.0187588	CPR134: cuticular protein	insect cuticle	structural			structural constituent of cuticle
AGAP000479	1.14139	0.00190428	pre-rRNA-processing protein IPI3	signal transduction and transcription regulation to cell cycle control and apoptosis	signalling
AGAP009254	1.1413	0.0424892	n/a	Non-canonical purine NTP phosphatase/PRRC1 (IPR026533)	cell function
AGAP001146	1.14108	0.00597792	U3 small nucleolar RNA-associated protein 12	transcription regulation to cell cycle control and apoptosis	regulatory
AGAP010174	1.14083	1.41887e-12	oligosaccharyltransferase complex subunit alpha (ribophorin I)		metabolism		protein glycosylation	dolichyl-diphosphooligosaccharide-protein glycotransferase activity
AGAP000548	1.14058	0	GSG1b salivary proteins		unknown			none
AGAP009447	1.14057	6.82598e-05	S-adenosylmethionine synthetase		metabolism		S-adenosylmethionine biosynthetic process	ATP binding, metal ion binding, methionine adenosyltransferase activity
AGAP004632	1.14056	0.00766177	DEF2: defensin anti-microbial peptide 2		immunity	immunity/effectors	defense response to bacterium
AGAP005007	1.14052	0.0192962	Kelch domain containing 4	Armadillo-like	unknown
AGAP008604	1.14	2.06222e-05	glycyl-tRNA synthetase		RTT		glycyl-tRNA aminoacylation	ATP binding, glycine-tRNA ligase activity
AGAP003142	1.13998	0.00983227	sulfide:quinone oxidoreductase		metabolism			oxidoreductase activity
AGAP008988	1.13984	1.06654e-07	Glutamine synthetase		metabolism		glutamine biosynthetic process	ATP binding, glutamate-ammonia ligase activity
AGAP006820	1.13981	0.0346308	Peroxisomal targeting signal 1 receptor		RTT			protein folding, transcriptional
AGAP012115	1.13946	0.0218571	Ca2+-transporting ATPase		transport		ATP biosynthetic process	ATP binding, calcium-transporting ATPase activity, metal ion binding
AGAP006899	1.13943	0	basic tail-containing salivary secreted peptide		unknown			none
AGAP005405	1.13933	0.0466539	solute carrier family 39 (zinc transporter), member 10		transport			metal ion transmembrane transporter activity
AGAP009811	1.13928	7.56777e-05	Cdk5rap3	DUF773 (IPR008491)	unknown
AGAP008106	1.13891	0.0232637	Trafficking protein particle complex subunit 4		transport		ER to Golgi vesicle-mediated transport
AGAP004271	1.13887	1.37803e-05	phospholipase/carboxylesterase		proteolysis			hydrolase activity
AGAP006625	1.13884	5.57878e-05	n/a		cell function		retrograde vesicle-mediated transport, Golgi to ER	structural molecule activity
AGAP012014	1.13876	6.0298e-07	ADP-ribosylation factor		RTT		small GTPase mediated signal transduction	GTP binding
AGAP009643	1.13873	0.0147787	n/a		structural		actin cytoskeleton organization
AGAP008345	1.13857	4.24662e-05	methionyl aminopeptidase		RTT		SRP-dependent cotranslational protein targeting to membrane, negative regulation of translational elongation	7S RNA binding, endoplasmic reticulum signal peptide binding
AGAP002880	1.13841	0.0023078	COP9 signalosome complex subunit 5		transport		transport
AGAP007781	1.13824	2.08722e-12	Eukaryotic translation initiation factor 4E-binding protein 1		RTT		negative regulation of translational initiation
AGAP009685	1.13816	1.96276e-12	Aspartate aminotransferase		metabolism		biosynthetic process, cellular amino acid metabolic process	L-aspartate:2-oxoglutarate aminotransferase activity, L-phenylalanine:2-oxoglutarate aminotransferase activity, pyridoxal phosphate binding
AGAP003974	1.13795	0.0239156	tRNA (cytidine32/guanosine34-2'-O)-methyltransferase		RTT		RNA methylation	methyltransferase activity
AGAP013277	1.13792	0.00366008	geranylgeranyl transferase type-2 subunit beta		metabolism		protein geranylgeranylation	Rab geranylgeranyltransferase activity
AGAP004696	1.1377	0.00548695	EXD_ANOGA: Homeobox protein extradenticle		cell function		eye development, peripheral nervous system development, protein import into nucleus, translocation, v, transcription, DNA-dependent	DNA binding, sequence-specific DNA binding, sequence-specific DNA binding transcription factor activity
AGAP002927	1.13757	0.0146744	high affinity cGMP-specific 3',5'-cyclic phosphodiesterase 9		metabolism		metabolic process, signal transduction	3',5'-cyclic-nucleotide phosphodiesterase activity, metal ion binding
AGAP002923	1.13757	0.000295049	bystin	Bystin (IPR007955)	RTT
AGAP004774	1.13736	0.0320502	host cell factor	immune system related	immunity	immunity
AGAP010963	1.13723	0.0177711	protein N-terminal asparagine amidohydrolase		metabolism			protein-N-terminal asparagine amidohydrolase activity
AGAP001200	1.137	2.03744e-10	glycogen debranching enzyme		metabolism		glycogen biosynthetic process	4-alpha-glucanotransferase activity, amylo-alpha-1,6-glucosidase activity, cation binding
AGAP004610	1.13652	2.85046e-08	signal recognition particle subunit SRP54		RTT		GTP catabolic process, SRP-dependent cotranslational protein targeting to membrane	7S RNA binding, GTP binding, GTPase activity
AGAP005365	1.13645	0.00578171	ribosome biogenesis protein BRX1		RTT			RNA processing related
AGAP009012	1.13636	0.00146639	ubiquitin-like modifier-activating enzyme 5		metabolism			cofactor binding, nucleotide binding, oxidoreductase activity, acting on the CH-OH group of donors, NAD or NADP as acceptor
AGAP004678	1.13619	0.000213631	n/a		cell function			zinc ion binding
AGAP012336	1.13592	0.0459442	n/a		cell function		cell differentiation	calcium ion binding
AGAP009004	1.13573	0.000467548	U3 small nucleolar RNA-associated protein 10	Armadillo-like domain	cell function			binding
AGAP004481	1.13571	0.0105022	Mitochondrial ribosomal protein S26	mitochondrial ribosome small subunit	structural
AGAP002088	1.13549	0.00445352	U3 small nucleolar RNA-associated protein 15	WD40_repeat	RTT		rRNA processing	protein binding
AGAP007912	1.13548	0.0268704	KRR1 small subunit processome component		RTT		rRNA processing	RNA binding
AGAP004504	1.13545	0.0101494	n/a	ENTH/VHS (IPR008942)//Epsin domain, N-terminal (IPR001026)	recognition		protein-protein interaction
AGAP009333	1.13539	0.014447	Mitochondrial carrier protein (Rim2)		transport		mitochondrial transport
AGAP001374	1.13509	0	n/a		unknown			none
AGAP005956	1.13507	0.0227315	FGGY-family pentulose kinase		metabolism		carbohydrate metabolic process	phosphotransferase activity, alcohol group as acceptor
AGAP009701	1.13503	1.67422e-13	alanyl-tRNA synthetase		RTT		alanyl-tRNA aminoacylation	ATP binding; alanine-tRNA ligase activity; nucleic acid binding
AGAP007871	1.13489	0.00402675	mitochondrial import receptor subunit TOM40		cell function			voltage-gated anion channel activity
AGAP002518	1.13482	0	delta-1-pyrroline-5-carboxylate synthetase		metabolism		proline biosynthetic process	glutamate 5-kinase activity, glutamate-5-semialdehyde dehydrogenase activity
AGAP007853	1.1348	0.0118482	zinc finger HIT domain-containing protein 1		RTT			DNA binding related
AGAP004768	1.13474	0.000257887	periodic tryptophan protein 1		cell function			cell cycle control and apoptosis related
AGAP004056	1.13454	0.0275973	n/a		unknown
AGAP003552	1.13448	0.00332008	SET and MYND domain-containing protein 5	SET domain (IPR001214)	recognition			protein binding
AGAP013243	1.13408	2.1392e-06	juvenile hormone-inducible protein		chemosensory			transferase activity, transferring phosphorus-containing groups
AGAP012283	1.13406	0.000270781	cysteinyl-tRNA synthetase		RTT		cysteinyl-tRNA aminoacylation	ATP binding, cysteine-tRNA ligase activity
AGAP004641	1.13404	0.0012966	ATP synthase mitochondrial F1 complex assembly factor 1		structural		protein complex assembly
AGAP002782	1.13393	0.0293612	nuclear autoantigenic sperm protein	Tetratricopeptide repeat-containing domain (IPR013026)	diverse			protein binding
AGAP007702	1.13382	0.00703284	Histidine triad nucleotide binding protein 1		metabolism		metabolic process	catalytic activity
AGAP012394	1.13376	1.67166e-12	peptide-methionine (S)-S-oxide reductase		metabolism			peptide-methionine (S)-S-oxide reductase activity
AGAP005962	1.13361	0.0485234	n/a	leucin-rich domain	immunity	immunity/LRR
AGAP004334	1.13352	0	n/a		unknown			none
AGAP009498	1.13352	1.78357e-08	Solute carrier family 17 (anion/sugar transporter), member 5		transport		transmembrane transport
AGAP008500	1.13337	0.0141978	n/a		unknown			none
AGAP000470	1.13334	0.000970891	MTNB_ANOGA: Probable methylthioribulose-1-phosphate dehydratase		RTT		L-methionine salvage from methylthioadenosine	metal ion binding, methylthioribulose 1-phosphate dehydratase activity
AGAP008822	1.13318	1.98531e-07	FK506-binding protein 14		cell function		protein folding	calcium ion binding
AGAP006921	1.13307	0.000257664	n/a	phosphotyrosine interaction domain	cell function
AGAP002026	1.13306	0.00116379	ditrans,polycis-polyprenyl diphosphate synthase		metabolism			transferase activity, transferring alkyl or aryl (other than methyl) groups
AGAP000809	1.13289	0.0451156	Proteasome 26S non-ATPase subunit 10	ankyrin repeat (same as CACTUS)	proteolysis
AGAP004556	1.13266	0.00573346	ribosome biogenesis protein SSF1/2		RTT			ribossomal RNA processing
AGAP005191	1.13265	0.0332374	exosome complex exonuclease DIS3/RRP44		RTT			RNA binding, ribonuclease activity
AGAP012334	1.13255	8.73746e-14	High mobility group protein D, isoform C		RTT			DNA binding
AGAP007711	1.13233	0	n/a		unknown			none
AGAP008707	1.13229	0.010494	Maf-like protein yceF 1	Maf-like protein (IPR003697)	regulatory
AGAP009968	1.13222	0.041953	ribosome production factor 1	Brix domain (IPR007109)	RTT
AGAP011363	1.13207	0.0309387	Ras-related protein Rab-6A		transport		protein transport, small GTPase mediated signal transduction	GTP binding
AGAP007791	1.13188	0.00644965	sodium/potassium-transporting ATPase subunit beta		transport			sodium:potassium-exchanging ATPase activity
AGAP008297	1.1316	2.7525e-09	leucyl-tRNA synthetase		RTT		leucyl-tRNA aminoacylation, regulation of translational fidelity	regulation of translational fidelity, aminoacyl-tRNA editing activity, leucine-tRNA ligase activity
AGAP001232	1.13159	0.000781687	alpha-1,3/alpha-1,6-mannosyltransferase		metabolism		biosynthetic process
AGAP005375	1.13128	2.49662e-08	nonsense-mediated mRNA decay protein	NMD3 (IPR007064)	RTT			mRNA decay
AGAP011715	1.1312	0.0153172	type II pantothenate kinase		metabolism		coenzyme A biosynthetic process	ATP binding, pantothenate kinase activity
AGAP009991	1.1309	0.0226768	Peptidyl-prolyl cis-trans isomerase		cell function		protein folding; protein peptidyl-prolyl isomerization	peptidyl-prolyl cis-trans isomerase activity
AGAP008216	1.13085	0	GSG7 salivary protein		unknown			none
AGAP008770	1.13078	8.34133e-06	n/a	Pentatricopeptide repeat (IPR002885)	RTT
AGAP009110	1.13065	0	n/a		unknown			none
AGAP011581	1.13051	0.0055704	large subunit ribosomal protein L7/L12		structural		translation	structural constituent of ribosome
AGAP011931	1.13041	0.0285063	Mitochondrial ribosomal protein S31		structural			structural constituent of ribosome
AGAP005032	1.13039	9.66091e-05	calnexin		cell function		protein folding	calcium ion binding
AGAP009949	1.13032	0.024096	GLYR1_ANOGA: Putative oxidoreductase GLYR1 homolog		metabolism		pentose-phosphate shunt	coenzyme binding, nucleotide binding, phosphogluconate dehydrogenase (decarboxylating) activity
AGAP003136	1.13028	2.09946e-08	2-oxoisovalerate dehydrogenase E1 component, alpha subunit		metabolism			oxidoreductase activity, acting on the aldehyde or oxo group of donors, disulfide as acceptor
AGAP000536	1.13026	0.00390584	PGRPS1: Peptidoglycan Recognition Protein (Short) 1		immunity	immunity/Toll path	peptidoglycan catabolic process	N-acetylmuramoyl-L-alanine amidase activity, zinc ion binding
AGAP011582	1.13009	0.0372348	Autophagy-related protein 3		cell function		autophagy, protein transport
AGAP011358	1.12995	0.0265364	n/a		transport		vesicle docking involved in exocytosis
AGAP004190	1.1299	0.0426079	U3 small nucleolar RNA-associated protein 7	WD40_repeat	cell function			protein binding
AGAP003052	1.12956	2.2063e-07	small glutamine-rich tetratricopeptide repeat-containing protein alpha		cell function
AGAP010498	1.12949	0.0080764	RNA 3'-terminal phosphate cyclase-like protein		RTT		RNA processing, ribosome biogenesis	catalytic activity
AGAP005291	1.12934	0.0282015	n/a	"Winged helix" DNA-binding domain superfamily	RTT
AGAP010450	1.12921	0.000183766	39S ribosomal protein L2, mitochondrial		structural		translation	structural constituent of ribosome
AGAP002914	1.12883	0.00117939	galactokinase		metabolism		galactose metabolic process	ATP binding, galactokinase activity
AGAP011945	1.12859	0.000117128	n/a		metabolism		negative regulation of catalytic activity, negative regulation of nucleotide metabolic process	enzyme inhibitor activity
AGAP004929	1.12851	3.74496e-05	eukaryotic translation elongation factor 1 epsilon-1	detoxification	detoxification
AGAP009638	1.12833	0.00996954	n/a		unknown			none
AGAP005979	1.12831	0.00187298	n/a	Protein of unknown function DUF842, eukaryotic (IPR008560)	unknown
AGAP006802	1.12773	0.0432037	28S ribosomal protein S35, mitochondrial	Ribosomal protein S24/S35, mitochondrial, conserved domain (IPR019349)	structural
AGAP001717	1.12769	0.0296308	n/a		unknown			none
AGAP002198	1.12762	2.22816e-10	glycine N-methyltransferase		metabolism			glycine N-methyltransferase activity
AGAP004861	1.12734	0.000457191	n/a	Tetraspanin/Peripherin (IPR018499)	structural
AGAP009166	1.12733	0.0275687	IKK1: IMD pathway signalling IKK-beta). (ird5 orthologue		immunity	immunity/IMD path		ATP binding, protein serine/threonine kinase activity
AGAP001874	1.12679	0.00444821	Ras-related protein Rap-1A		RTT		small GTPase mediated signal transduction	GTP binding, GTPase activity
AGAP005221	1.12676	0.00366283	ribosomal RNA methyltransferase Nop2		RTT		methylation, rRNA processing	RNA binding, S-adenosylmethionine-dependent methyltransferase activity
AGAP011716	1.12659	0.013055	Mitochondrial ribosomal protein L53		RTT
AGAP007202	1.12647	0.000418437	n/a	unknown	unknown
AGAP002653	1.12639	1.37158e-06	phenylalanyl-tRNA synthetase alpha chain		RTT		phenylalanyl-tRNA aminoacylation	ATP binding, phenylalanine-tRNA ligase activity, tRNA binding
AGAP003517	1.12637	7.48279e-05	phenylalanyl-tRNA synthetase beta chain		RTT		phenylalanyl-tRNA aminoacylation	ATP binding, ATP binding, magnesium ion binding, phenylalanine-tRNA ligase activity
AGAP003992	1.12597	0.00326804	U3 small nucleolar RNA-associated protein 22		RTT
AGAP004492	1.12585	0.0157563	upstream activation factor subunit UAF30		RTT			none
AGAP000615	1.12576	0.00200631	Sel-1 suppressor of lin-12-like (C. elegans)	Sel1-like IPR006597	diverse
AGAP009567	1.12576	0.0289295	mitochondrial inner membrane protease ATP23 homolog		metabolism			metalloendopeptidase activity
AGAP001256	1.12565	4.4212e-05	3'-phosphoadenosine 5'-phosphosulfate synthase		metabolism		sulfate assimilation	ATP binding, adenylylsulfate kinase activity, sulfate adenylyltransferase (ATP) activity
AGAP003075	1.1256	0.00781712	n/a	Unknown	unknown
AGAP000145	1.12553	0.0219576	ubiquitin-conjugating enzyme E2D		metabolism			ATP binding, acid-amino acid ligase activity
AGAP010268	1.12545	0.017315	ribosomal protein, S9		structural		translation	structural constituent of ribosome
AGAP006949	1.12539	0.00312156	AFG3 family protein		metabolism		protein catabolic process, proteolysis	ATP binding, metalloendopeptidase activity, nucleoside-triphosphatase activity, zinc ion binding
AGAP011347	1.12516	0.000645361	Arylsulfatase b		metabolism			sulfuric ester hydrolase activity
AGAP006548	1.12506	0	glycine cleavage system H protein		metabolism		glycine decarboxylation via glycine cleavage system	glycine cleavage complex
AGAP008265	1.125	2.26858e-07	seryl-tRNA synthetase		RTT		seryl-tRNA aminoacylation	ATP binding, serine-tRNA ligase activity
AGAP000415	1.12492	0.018365	5-hydroxyisourate hydrolase		metabolism		purine nucleobase metabolic process, transport	hydroxyisourate hydrolase activity
AGAP010251	1.1249	7.79552e-10	coatomer protein complex, subunit alpha (xenin)		transport		intracellular protein transport, vesicle-mediated transport	structural molecule activity
AGAP000832	1.12451	2.63209e-07	Derlin-2/3	Derlin (IPR007599)	cell function			none
AGAP005216	1.12448	0.0326222	1-phosphatidylinositol-3-phosphate 5-kinase		metabolism		cellular protein metabolic process, phosphatidylinositol phosphorylation	ATP binding, metal ion binding, phosphatidylinositol phosphate kinase activity
AGAP002597	1.12448	0.00627046	proteasome activator subunit 4	Armadillo-like	metabolism
AGAP009278	1.12442	0.003048	phosphorylase kinase alpha/beta subunit		metabolism		glycogen metabolic process	hydrolase activity, hydrolyzing O-glycosyl compounds
AGAP001152	1.12439	0.0121548	GPN-loop GTPase 3		RTT			nucleotide binding
AGAP009511	1.12433	0.000589489	E3 ubiquitin-protein ligase HECTD1		metabolism			metal ion binding, ubiquitin-protein ligase activity
AGAP008163	1.12396	6.91216e-06	U4/U6 small nuclear ribonucleoprotein SNU13		metabolism		ribosome biogenesis	ribosome biogenesis
AGAP007307	1.12395	0.035933	Rap guanine nucleotide exchange factor (GEF) 4		regulatory		regulation of small GTPase mediated signal transduction, small GTPase mediated signal transduction	cAMP-dependent protein kinase regulator activity, guanyl-nucleotide exchange factor activity
AGAP007743	1.12391	0.0128807	Solute carrier family 16 (monocarboxylic acid transporters), member 10		transport		transmembrane transport
AGAP004703	1.12378	0.0157294	DNA-directed RNA polymerase		RTT		transcription, DNA-dependent	DNA binding, DNA-directed RNA polymerase activity, ribonucleoside binding, zinc ion binding
AGAP008773	1.12365	0.005392	28S ribosomal protein S18c, mitochondrial precursor		structural		translation	structural constituent of ribosome
AGAP011504	1.12363	8.13335e-08	protein transport protein SEC61 subunit beta	Preprotein translocase Sec, Sec61-beta subunit, eukarya (IPR016482)	transport
AGAP011375	1.12352	0.00182695	Selenophosphate synthetase 2		metabolism			ATP binding; selenide, water dikinase activity
AGAP005584	1.12348	0.0310484	protein fat-free homolog	ubiquitin related	regulatory
AGAP007722	1.12341	5.52181e-08	KAD2_ANOGA: Adenylate kinase 2, mitochondrial		metabolism			ATP binding, adenylate kinase activity
AGAP003560	1.12338	1.08471e-07	UDP-glucose:glycoprotein glucosyltransferase		cell function		UDP-glucosylation, protein glycosylation	UDP-glucose:glycoprotein glucosyltransferase activity
AGAP009188	1.12326	0.0381618	solute carrier family 39 (zinc transporter), member 9		transport			metal ion transmembrane transporter activity
AGAP008405	1.12313	0.00694111	39S ribosomal protein L24, mitochondrial precursor		structural		translation	structural constituent of ribosome
AGAP001865	1.12296	0.0110444	39S ribosomal protein L17, mitochondrial		structural		translation	structural constituent of ribosome
AGAP005118	1.1227	0.0130058	28S ribosomal protein S17, mitochondrial		structural		translation	structural constituent of ribosome
AGAP001751	1.12249	1.26075e-05	Oxidation resistance protein		metabolism		cell wall macromolecule catabolic process
AGAP010051	1.12247	0.000838241	n/a	Armadillo-like domain	unknown
AGAP008474	1.12225	0.0499453	Calcium and integrin-binding protein 1		transport			calcium ion binding
AGAP002761	1.12218	4.56578e-09	3-methylcrotonyl-CoA carboxylase beta subunit		metabolism			ligase activity
AGAP004882	1.12191	1.17377e-09	transmembrane 9 superfamily member 3	Nonaspanin (TM9SF) (IPR004240)	transport
AGAP007968	1.12154	0.0131225	cysteine-rich with EGF-like domain protein 2	EGF-like calcium-binding domain (IPR001881)	cell function			calcium ion binding, protein binding
AGAP007519	1.12151	0.006448	28S ribosomal protein S22, mitochondrial	ribosomal protein related	cell function
AGAP001526	1.12133	0.00049322	RIO kinase 2		metabolism			ATP binding, protein serine/threonine kinase activity
AGAP007918	1.12132	0	xanthine dehydrogenase/oxidase		metabolism			2 iron, 2 sulfur cluster binding, UDP-N-acetylmuramate dehydrogenase activity, electron carrier activity, flavin adenine dinucleotide binding, iron ion binding, molybdopterin cofactor binding, xanthine dehydrogenase activity, xanthine oxidase activity
AGAP000402	1.12122	0.0154619	Nogo-B receptor precursor	Decaprenyl diphosphate synthase-like (IPR001441)	metabolism			transferase activity, transferring alkyl or aryl (other than methyl) groups
AGAP004064	1.12092	0.00275446	RNA-binding protein Nob1	Nin one binding (NOB1) Zn-ribbon-like (IPR014881)	RTT
AGAP008584	1.12087	0.00830184	lysosomal alpha-mannosidase		metabolism		mannose metabolic process	alpha-mannosidase activity, carbohydrate binding, zinc ion binding
AGAP001645	1.1206	0.0231251	RNA-binding protein FUS		RTT			nucleic acid binding, nucleotide binding, zinc ion binding
AGAP000857	1.12057	0.0097614	Mitochondrial 39S ribosomal protein L3		structural		translation	structural constituent of ribosome
AGAP007507	1.12053	0.0340197	Mitochondrial ribosomal protein L48		structural		translation	structural constituent of ribosome
AGAP003638	1.1205	4.04437e-08	n/a	WH2 domain (IPR003124)	structural			actin binding
AGAP003219	1.12025	0.00737386	n/a		RTT			nucleic acid binding, nucleic acid binding
AGAP011635	1.1202	0.0110859	50S ribosomal protein L35		structural		translation	structural constituent of ribosome
AGAP004725	1.11997	3.70112e-10	EIF3C_ANOGA: Eukaryotic translation initiation factor 3 subunit C		RTT			translation initiation factor activity
AGAP004798	1.11985	1.76463e-07	Coatomer protein complex, subunit beta 2		transport		intracellular protein transport, vesicle-mediated transport	structural molecule activity
AGAP004845	1.11985	0.00184073	scavenger receptor class B member		immunity	immunity/PRR	cell adhesion
AGAP004090	1.11944	0.00854612	5'-3' exoribonuclease 2		RTT			5'-3' exoribonuclease activity, nucleic acid binding, zinc ion binding
AGAP003928	1.11944	0.000337128	alpha-1,3-glucosyltransferase		metabolism			transferase activity, transferring hexosyl groups
AGAP001759	1.1194	1.97473e-09	protein transport protein SEC23		transport		ER to Golgi vesicle-mediated transport, intracellular protein transport	zinc ion binding
AGAP007051	1.11931	0.00133649	Piopio protein	ZP_dom IPR001507	signalling		signal transduction	protein interaction
AGAP010735	1.11906	0	HPX12 heme peroxidase		detoxification		response to oxidative stress	heme binding, peroxidase activity
AGAP012048	1.11874	0.000103402	Citrate synthase		metabolism		cellular carbohydrate metabolic process, tricarboxylic acid cycle	citrate (Si)-synthase activity
AGAP005364	1.11855	0.000231672	protein BAT5	alpha/beta-Hydrolases superfamily	metabolism
AGAP007347	1.11852	0	LYSC1: Lysozyme c-1		immunity	immunity/effectors	cell wall macromolecule catabolic process, cytolysis, defense response to bacterium	lysozyme activity
AGAP010894	1.1185	0.000865618	signal recognition particle receptor subunit alpha		RTT		SRP-dependent cotranslational protein targeting to membrane	GTP binding, GTPase activity, signal recognition particle binding
AGAP008049	1.1184	0.00318599	cell division cycle 123 homolog	D123 (IPR009772)	unknown			none
AGAP006090	1.1184	0.0160403	nucleolar protein 15		RTT		nucleic acid binding	nucleotide binding
AGAP010304	1.11836	0.000118873	n/a		unknown			none
AGAP011478	1.11831	3.40838e-14	n/a	Calycin-like (IPR011038)//Lipocalin/cytosolic fatty-acid binding domain (IPR000566)	recognition
AGAP008530	1.11827	0.031394	ubiquitin carboxyl-terminal hydrolase 7		metabolism		ubiquitin-dependent protein catabolic process	ubiquitin thiolesterase activity
AGAP009694	1.11799	1.36111e-06	T-complex protein 1 subunit beta		cell function		protein folding	ATP binding
AGAP012398	1.11784	0.0152544	COP9 complex subunit 7a	Proteasome component (PCI) domain (IPR000717)	metabolism			protein binding
AGAP011156	1.11761	0.00866118	importin 9		transport		intracellular protein transport	protein transporter activity
AGAP002961	1.1176	0.000655478	ribosomal RNA-processing protein 12	Armadillo-like	RTT
AGAP006275	1.11759	0	n/a	unknown	unknown
AGAP004441	1.11734	0.0161435	n/a	Ribosome biogenesis protein Nop16 (IPR019002)	structural
AGAP010590	1.11719	0.00948567	Mitochondrial ribosomal protein L30	Ribosomal protein L30, ferredoxin-like fold domain (IPR016082)	structural
AGAP005625	1.11709	7.54952e-15	SCRASP1: Class A Scavenger Receptor (SRCR domain) with Serine Protease domain		metabolism		chitin metabolic process, proteolysis	chitin binding, scavenger receptor activity, serine-type endopeptidase activity
AGAP004469	1.11706	0.0474439	Phosphatidylinositol transfer protein, beta, like		transport		transport	transporter activity
AGAP002166	1.11705	0.000538479	A-kinase anchor protein 1, mitochondrial		RTT		RNA binding
AGAP008606	1.11705	0.0457069	forkhead box protein L		RTT		transcription, DNA-dependent	, sequence-specific DNA binding transcription factor activitysequence-specific DNA binding
AGAP000720	1.117	0.0394002	Neuronal cell adhesion molecule	InterPro:Fibronectin_type3	cell function			protein binding
AGAP001957	1.11683	0.0177065	Phosphatidylinositol transfer protein, beta		transport		transport	transporter activity
AGAP003360	1.11678	0.000392226	dynein light chain roadblock-type	Dynein light chain, roadblock-type (IPR016561)	unknown			none
AGAP002156	1.11652	0.00023388	GPRGNR1: putative gonadotrophin releasing hormone receptor 1		cell function			vasopressin receptor activity
AGAP001139	1.11631	0.010604	39S ribosomal protein L19, mitochondrial		structural		translation	structural constituent of ribosome
AGAP004824	1.11631	0.0259307	translation initiation factor 5B		metabolism		GTP catabolic process	GTP binding, GTPase activity
AGAP010415	1.11622	1.49923e-08	n/a		proteolysis	Other serine proteases	proteolysis	serine-type endopeptidase activity
AGAP005188	1.11609	0.000259925	n/a	MFS_dom_general_subst_transpt IPR016196	transport
AGAP008227	1.11606	0	trehalose 6-phosphate synthase/phosphatase		metabolism		trehalose biosynthetic process	catalytic activity
AGAP007244	1.11604	0.000934607	WDR12_ANOGA: Ribosome biogenesis protein WDR12 homolog		RTT		maturation of LSU-rRNA from tricistronic rRNA transcript (SSU-rRNA, 5.8S rRNA, LSU-rRNA)
AGAP004089	1.11597	0.00330784	n/a	Ubiquitin domain (IPR000626)	regulatory			protein binding
AGAP010154	1.11574	6.52628e-06	n/a		unknown
AGAP001873	1.11564	0.0381881	n/a		unknown			none
AGAP009625	1.11558	0.0459707	n/a		metabolism			ATP binding, nucleoside-triphosphatase activity
AGAP010733	1.11535	9.15247e-09	Vanin-like protein 1		metabolism		nitrogen compound metabolic process	hydrolase activity, acting on carbon-nitrogen (but not peptide) bonds, in linear amides
AGAP007693	1.11514	0.0270325	SRPN7: serine protease inhibitor (serpin)		immunity	immunity/serpins	proteolysis	peptidase activity/serine type endopeptidase inhibitor activity
AGAP005004	1.11511	0.00738767	Kelch domain-containing protein 10	regulatory protein related	regulatory
AGAP010755	1.11493	0.0419973	protein mago nashi	Mago nashi protein (IPR004023) - rna binding protein	RTT
AGAP007168	1.11456	0.0275945	alpha-1,3-mannosyltransferase		metabolism			transferase activity, transferring hexosyl groups
AGAP003620	1.11442	1.0373e-05	n/a	unknown	unknown
AGAP002884	1.11431	0.00168942	V-type H+-transporting ATPase subunit B		transport		ATP hydrolysis coupled proton transport, ATP metabolic process	ATP binding, hydrolase activity, acting on acid anhydrides, catalyzing transmembrane movement of substances
AGAP001982	1.11411	0.00140357	n/a	Haemolymph_juvenile_hormone-bd	chemosensory
AGAP002982	1.11387	0.0325947	E3 SUMO-protein ligase RanBP2		transport		intracellular transport	zinc ion binding
AGAP004238	1.11374	3.48483e-07	T-complex protein 1 subunit alpha		signalling		signal transduction	ATP binding
AGAP008004	1.11373	0	n/a	Thrombin_inhibitor_anophelin IPR018932	immunity	coagulation
AGAP004002	1.11362	0.000144134	60 kDa heat shock protein, mitochondrial precursor		cell function		protein refolding	ATP binding
AGAP002940	1.1136	0.00745183	Coiled-coil-helix-coiled-coil-helix domain containing 4	CHCH (IPR010625)	unknown
AGAP005410	1.1133	0.0014857	peptide alpha-N-acetyltransferase		cell function			N-acetyltransferase activity
AGAP000947	1.11318	0.00492476	GSTU1: glutathione S-transferase		detoxification			transferase activity
AGAP001108	1.11303	0.0097134	Mitochondrial import inner membrane translocase subunit TIM50-C	NLI interacting factor (IPR004274)	transport		protein transport	protein binding
AGAP011346	1.11255	0.00146824	n/a		unknown			none
AGAP010064	1.11247	0.00529709	DNA-directed RNA polymerases I, II, and III subunit RPABC1		RTT		transcription, DNA-dependent	DNA binding, DNA-directed RNA polymerase activity
AGAP006610	1.11237	0.0423494	Glutaminyl-peptide cyclotransferase precursor		proteolysis		proteolysis	peptidase activity
AGAP000843	1.11233	0.0197683	cardiolipin synthase		metabolism		phospholipid biosynthetic process	phosphotransferase activity, for other substituted phosphate groups
AGAP009737	1.11199	1.55951e-05	EFGM_ANOGA: Elongation factor G, mitochondrial		metabolism		mitochondrial translational elongation	GTP binding, GTPase activity, translation elongation factor activity
AGAP013398	1.11197	0.0064239	DDRGK domain-containing protein 1	DDRGK domain containing protein (IPR019153)	unknown
AGAP011350	1.11195	0.0263846	4-nitrophenyl phosphatase		metabolism		dephosphorylation	phosphatase activity
AGAP001721	1.11192	1.53874e-10	translocon-associated protein subunit alpha	membrane protein of the endoplasmic reticulum	cell function
AGAP005197	1.11185	0.028373	ubiquitin-conjugating enzyme E2 N		metabolism			ATP binding, acid-amino acid ligase activity
AGAP002969	1.1116	2.19491e-13	asparaginyl-tRNA synthetase		RTT		asparaginyl-tRNA aminoacylation	ATP binding, asparagine-tRNA ligase activity, nucleic acid binding
AGAP008350	1.11154	0.0131783	DBLOX: Double Oxidase: Two Peroxidase domains		detoxification		response to oxidative stress	heme binding, peroxidase activity
AGAP008876	1.11131	0.0394543	ATP synthase mitochondrial F1 complex assembly factor 2		transport		proton-transporting ATP synthase complex assembly
AGAP005837	1.11122	2.00936e-05	COEJHE5E carboxylesterase		metabolism			hydrolase activity
AGAP009908	1.1112	0.0228982	39S ribosomal protein L13, mitochondrial		structural		translation	structural constituent of ribosome
AGAP007366	1.1111	0	n/a	unknown	unknown
AGAP001738	1.11106	0.0334861	Mitochondrial ribosomal protein L1		structural		translation	RNA binding, structural constituent of ribosome
AGAP008810	1.11096	0.00131668	n/a	Lipid transport protein, N-terminal (IPR001747)	transport		lipid transport	lipid transporter activity
AGAP010658	1.11087	0.0160441	n/a	Hemocyanin, N-terminal (IPR005204)	transport
AGAP002221	1.1108	0.00754683	ribosome assembly protein 4	WD40_repeat	cell function			protein binding
AGAP001153	1.11076	0.0132135	Polymerase delta-interacting protein 2		RTT			DNA binding
AGAP004317	1.11039	0.0466733	CLIPC2: Clip-Domain Serine Protease		immunity	immunity/CLIP-domain serine proteases	Proteolysis	serine-type endopeptidase activity
AGAP010225	1.11016	0.0246732	ER lumen protein retaining receptor		transport		protein retention in ER lumen	ER retention sequence binding
AGAP010331	1.11013	3.23164e-08	n/a		unknown			ATP binding
AGAP010545	1.11006	0.00256177	n/a		proteolysis	Other serine proteases	proteolysis	serine-type endopeptidase activity
AGAP010210	1.10995	0.00182464	Translocase of inner mitochondrial membrane 23 homolog	Mitochondrial inner membrane translocase subunit Tim17/Tim22/Tim23/peroxisomal protein PMP24 (IPR003397)	transport
AGAP007647	1.1098	2.20067e-07	n/a		unknown			none
AGAP005148	1.10974	0.0242571	n/a	Transmembrane protein 223 (IPR026100)	unknown
AGAP011975	1.10969	0.0199243	Ufm1-specific protease 2	Peptidase C78, ubiquitin fold modifier-specific peptidase 1/ 2 (IPR012462)	metabolism
AGAP001440	1.10896	6.99405e-05	Proteasome 26S non-ATPase subunit 11		proteolysis			none
AGAP002499	1.10844	0	MMSA_ANOGA: Probable methylmalonate-semialdehyde dehydrogenase [acylating], mitochondrial		metabolism			malonate-semialdehyde dehydrogenase (acetylating) activity, methylmalonate-semialdehyde dehydrogenase (acylating) activity
AGAP013336	1.10835	0.00217367	n/a		unknown			none
AGAP008717	1.1083	0.00445174	hydroxymethylglutaryl-CoA lyase		metabolism		metabolic process	catalytic activity
AGAP010315	1.1083	0.0368805	n/a		proteolysis		proteolysis	metal ion binding, metalloendopeptidase activity, zinc ion binding
AGAP006885	1.10827	1.0011e-05	pre-mRNA-processing factor 8		RTT		mRNA splicing, via spliceosome
AGAP002063	1.10823	3.40337e-08	nucleolar protein 56	Nop domain superfamily	RTT
AGAP012396	1.10819	5.6689e-05	4.3 kDa secreted salivary peptide		unknown			none
AGAP013212	1.10807	0.007219	Import inner membrane translocase subunit Tim16	protein transport related	transport
AGAP012066	1.10805	0.00617816	Calpain-3		proteolysis		proteolysis	calcium ion binding, calcium-dependent cysteine-type endopeptidase activity
AGAP011228	1.10801	0.0243316	n/a		signalling		signal transduction
AGAP007000	1.1079	0.00114505	n/a	unknown	unknown
AGAP002363	1.10755	0.00438239	n/a		metabolism		cell redox homeostasis
AGAP009919	1.10752	7.76517e-05	transmembrane 9 superfamily member 2/4	Nonaspanin (TM9SF) (IPR004240)	transport
AGAP001236	1.10748	0.0115666	Sugar transporter ERD6-like 6		transport			transmembrane transporter activity
AGAP000652	1.1074	0.0140344	39S ribosomal protein L38, mitochondrial	PhosphatidylEthanolamine-Binding Protein (IPR008914)	structural
AGAP003842	1.10734	0.0369182	proline-, glutamic acid- and leucine-rich protein 1	Armadillo-like	unknown
AGAP005369	1.1073	6.40045e-08	n/a		diverse			zinc ion binding
AGAP008783	1.10726	1.41547e-05	arginase		metabolism		arginine metabolic process	arginase activity, metal ion binding
AGAP004855	1.10702	4.98974e-05	CLIPB13: Clip-Domain Serine Protease		immunity	immunity/Toll path	proteolysis	serine-type endopeptidase activity
AGAP005438	1.10694	0.00954875	ribosome biogenesis protein MAK21	Armadillo-like (IPR016024)	RTT			binding
AGAP001519	1.10678	0.00775094	pre-mRNA-splicing helicase BRR2		RTT			ATP binding, ATP-dependent helicase activity, nucleic acid binding
AGAP002277	1.10662	0.00142855	mitochondrial import inner membrane translocase subunit Tim13		transport		protein import into mitochondrial inner membrane	metal ion binding
AGAP004091	1.10661	0.00735899	28S ribosomal protein S5		structural		translation	RNA binding, structural constituent of ribosome
AGAP012289	1.10659	0.0302429	n/a		metabolism		RNA processing, rRNA catabolic process	ATP binding, ATP-dependent helicase activity, double-stranded RNA binding, ribonuclease III activity
AGAP009473	1.10642	0	salivary secreted mucin 3		unknown			none
AGAP001380	1.10615	2.7035e-06	Eukaryotic translation initiation factor 6		RTT		mature ribosome assembly, ribosomal large subunit biogenesis	ribosomal large subunit binding, ribosome binding, translation initiation factor activity
AGAP009117	1.10613	0.0119917	Calcium uptake protein 1, mitochondrial		cell function			calcium ion binding
AGAP007082	1.10612	2.21386e-07	NADH dehydrogenase (ubiquinone) Fe-S protein 4		transport		electron transport chain	oxidoreductase activity, acting on NADH or NADPH
AGAP005044	1.106	0.0164667	n/a	unknown	unknown
AGAP010531	1.10597	0.000235249	fibrinogen-related protein 7		signalling		signal transduction
AGAP001872	1.10592	0.0427736	U3 small nucleolar RNA-associated protein 19		structural		ribosome biogenesis
AGAP005581	1.10577	4.55191e-14	3-hydroxyisobutyrate dehydrogenase		metabolism		pentose-phosphate shunt, valine metabolic process	3-hydroxyisobutyrate dehydrogenase activity, NAD binding, phosphogluconate dehydrogenase (decarboxylating) activity
AGAP008863	1.10523	0.006634	protein kinase, cGMP-dependent		metabolism			ATP binding, cGMP-dependent protein kinase activity
AGAP003350	1.10521	2.45261e-08	phosphoenolpyruvate carboxykinase (GTP)		metabolism		gluconeogenesis	GTP binding, phosphoenolpyruvate carboxykinase (GTP) activity
AGAP001988	1.10481	9.63785e-13	n/a		unknown			none
AGAP013440	1.10479	0.0356089	SRA stem-loop-interacting RNA-binding protein, mitochondrial		RTT			nucleic acid binding, nucleotide binding
AGAP002632	1.10473	2.33882e-11	n/a		unknown			none
AGAP000890	1.10466	0.026173	28S ribosomal protein S29, mitochondrial		cell function		apoptotic process
AGAP008838	1.10452	0.00145203	minor histocompatibility antigen H13	Peptidase A22B, signal peptide peptidase (IPR007369)	metabolism			aspartic-type endopeptidase activity
AGAP013348	1.10452	6.6965e-06	n/a		unknown			none
AGAP003614	1.10434	0.0013119	n/a	unknown	unknown
AGAP006130	1.10425	3.87657e-07	EIF3L_ANOGA: Eukaryotic translation initiation factor 3 subunit L		RTT			translation initiation factor activity
AGAP011473	1.104	0.0186224	n/a		unknown			none
AGAP010178	1.10383	0.0369017	n/a		unknown			none
AGAP009613	1.1038	0.00970566	28S ribosomal protein S7, mitochondrial precursor		structural		translation	structural constituent of ribosome
AGAP011765	1.10376	2.22045e-16	Spondin-1		proteolysis	Other serine proteases	proteolysis	serine-type endopeptidase inhibitor activity
AGAP012281	1.1037	1.00251e-05	EIF3M_ANOGA: Eukaryotic translation initiation factor 3 subunit M		RTT			translation initiation factor activity
AGAP009642	1.10368	0.000188993	prohibitin 2	Prohibitin (IPR000163) inhibits DNA synthesis	regulatory
AGAP009563	1.10333	0.00401569	myotubularin related protein 2		metabolism		peptidyl-tyrosine dephosphorylation	protein tyrosine phosphatase activity
AGAP008364	1.10333	0	TEP15: thioester-containing protein		immunity	immunity/PRR	negative regulation of endopeptidase activity	endopeptidase inhibitor activity
AGAP001724	1.10319	1.37944e-06	sphinganine-1-phosphate aldolase		metabolism		carboxylic acid metabolic process	carboxy-lyase activity, pyridoxal phosphate binding
AGAP008085	1.10292	0.0132813	cation-transporting ATPase 13A1		transport		zinc ion binding, zinc ion binding	ATP binding, ATP binding, metal ion binding
AGAP003647	1.10291	0.0069614	n/a	Quinonprotein alcohol dehydrogenase-like superfamily (IPR011047)	metabolism
AGAP001651	1.10269	0.00527665	26S proteasome regulatory subunit N9	Proteasome component (PCI) domain (IPR000717)	metabolism			protein binding
AGAP012053	1.10265	2.43485e-11	alpha,alpha-trehalase		metabolism		trehalose metabolic process	alpha,alpha-trehalase activity
AGAP003215	1.10257	0.0103789	26S proteasome regulatory subunit T2		metabolism		protein catabolic process	ATP binding, nucleoside-triphosphatase activity
AGAP011284	1.10254	0.000137276	Eukaryotic translation initiation factor 5A		RTT		peptidyl-lysine modification to hypusine, positive regulation of translational elongation, positive regulation of translational termination, translational frameshifting	ribosome binding, translation elongation factor activity
AGAP007238	1.10226	0.0280258	Acyl-coenzyme A thioesterase 13		metabolism
AGAP005404	1.10191	0.00223623	lectin, mannose-binding 1		signalling			cell adhesion, signal transduction
AGAP000272	1.10191	0.0182123	transcription initiation factor TFIID subunit 9 / adenylate kinase		RTT			none
AGAP010821	1.10157	0.00359972	n/a	Immunoglobulin-like domain (IPR007110)	recognition			protein binding
AGAP002549	1.10146	0.00298055	nicalin homolog		cell function		regulation of signal transduction
AGAP010321	1.10135	0.00167073	DNA-directed RNA polymerase II subunit RPB3		RTT		transcription, DNA-dependent	DNA binding, DNA-directed RNA polymerase activity
AGAP013228	1.10132	0.00882963	Heat shock protein 67B2	Rhodanese-like_dom IPR001763	cell function
AGAP011354	1.1011	0.00404892	methylglutaconyl-CoA hydratase		metabolism			catalytic activity
AGAP007742	1.10098	0.0106867	UFL1_ANOGA: E3 UFM1-protein ligase 1 homolog		cell function			ligase activity
AGAP008046	1.10083	0.020927	protein kinase C and casein kinase substrate in neurons 2 protein	unknown	metabolism
AGAP009128	1.10062	1.67159e-05	Mitochondrial carnitine/acylcarnitine carrier protein		transport		transmembrane transport
AGAP012404	1.10055	0.0283863	Alanine--glyoxylate aminotransferase 2, mitochondrial		metabolism		metabolic process	pyridoxal phosphate binding, transaminase activity
AGAP003644	1.10051	0.0245647	28S ribosomal protein S11, mitochondrial		structural		translation	structural constituent of ribosome
AGAP008439	1.10042	0.000299321	n/a		unknown			none
AGAP012261	1.10029	5.94482e-06	UDP-glucose 4-epimerase		metabolism		cellular metabolic process; galactose metabolic process	UDP-glucose 4-epimerase activity, coenzyme binding, nucleotide binding
AGAP004609	1.10022	0.000445906	protein kinase C substrate 80K-H		metabolism		N-glycan processing
AGAP004752	1.10015	0.0491367	TRMB_ANOGA: tRNA (guanine-N(7)-)-methyltransferase		RTT		RNA (guanine-N7)-methylation	tRNA (guanine-N7-)-methyltransferase activity, tRNA binding
AGAP002412	1.09997	0.0194101	39S ribosomal protein L45	Tim44-like domain (IPR007379)	transport		intracellular protein transport	P-P-bond-hydrolysis-driven protein transmembrane transporter activity
AGAP007919	1.0999	0.00415941	n/a		unknown			none
AGAP010258	1.09956	0.0215678	kinesin light chain		structural			microtubule motor activity
AGAP000260	1.09935	1.89981e-06	Mitochondrial ATP synthase epsilon chain		transport		ATP synthesis coupled proton transport	hydrogen ion transporting ATP synthase activity, rotational mechanism, hydrogen ion transporting ATP synthase activity, rotational mechanism
AGAP001507	1.09934	0.0399597	procollagen-lysine,2-oxoglutarate 5-dioxygenase, invertebrate		metabolism			L-ascorbic acid binding, iron ion binding, oxidoreductase activity, acting on paired donors with incorporation or reduction of molecular oxygen, 2-oxoglutarate as one donor, and incorporation of one atom each of oxygen into both donors
AGAP003571	1.09929	0.00555353	threonine dehydratase		metabolism		threonine catabolic process	L-threonine ammonia-lyase activity
AGAP012981	1.09921	0.0219189	NipSnap homolog 2	NIPSNAP (IPR012577)	transport
AGAP005418	1.09915	0.000342929	minoacyl tRNA synthase complex-interacting multifunctional protein 2		unknown			none
AGAP003553	1.09908	4.55242e-09	Transmembrane emp24 protein transport domain containing 9		transport		transport
AGAP002175	1.09898	0.00420133	Yip1 interacting factor homolog B	Hrf1 (IPR005578)	unknown			none
AGAP011150	1.09897	0.00124956	GrpE protein homolog		cell function		protein folding	adenyl-nucleotide exchange factor activity
AGAP011551	1.09887	0.00730974	protein transport protein SEC31	WD40_repeat	transport			protein binding
AGAP004296	1.09884	2.41081e-05	signal peptidase complex subunit 1		proteolysis		signal peptide processing	peptidase activity
AGAP003874	1.09866	0.0488452	uridine kinase		metabolism		UMP biosynthetic process	ATP binding, phosphotransferase activity, alcohol group as acceptor, uridine kinase activity
AGAP001958	1.09859	0.00258794	CRY1_ANOGA: Cryptochrome-1		RTT		DNA repair, negative regulation of transcription, DNA-dependent, protein import into nucleus, translocation, protein-chromophore linkage, regulation of circadian rhythm, rhythmic process, transcription, DNA-dependent	DNA photolyase activity, blue light photoreceptor activity, flavin adenine dinucleotide binding
AGAP003652	1.09858	9.13717e-05	aldehyde dehydrogenase (NAD+)		metabolism			oxidoreductase activity, acting on the aldehyde or oxo group of donors, NAD or NADP as acceptor
AGAP004794	1.09838	0.000301918	pancreatic triacylglycerol lipase		metabolism		lipid metabolic process	hydrolase activity
AGAP001942	1.09834	0.000112914	n/a		metabolism		metabolic process	catalytic activity
AGAP004672	1.09819	0.00209923	n/a	unknown	unknown
AGAP002170	1.09815	1.11191e-07	NADH dehydrogenase (ubiquinone) flavoprotein 2		metabolism			2 iron, 2 sulfur cluster binding, metal ion binding, oxidoreductase activity
AGAP001069	1.09807	9.67098e-09	n/a	Surfeit locus 4 (IPR002995) ER membrane protein	diverse
AGAP006780	1.09806	4.74829e-05	isovaleryl-CoA dehydrogenase		metabolism			acyl-CoA dehydrogenase activity, flavin adenine dinucleotide binding
AGAP008369	1.098	1.18059e-07	n/a		transport			lipid transporter activity
AGAP010277	1.09792	0.0260529	n/a	mitochondrial related	cell function
AGAP010224	1.0978	0.000207188	ER lumen protein retaining receptor		transport		protein retention in ER lumen, protein transport	ER retention sequence binding
AGAP006353	1.09758	0.000461247	Histidine triad nucleotide binding protein 1		metabolism		metabolic process	catalytic activity
AGAP002183	1.09756	0.00226974	signal recognition particle subunit SRP68		RTT		SRP-dependent cotranslational protein targeting to membrane	7S RNA binding, endoplasmic reticulum signal peptide binding, signal recognition particle binding
AGAP009546	1.09748	0.000292759	endoplasmic reticulum lectin 1	Glucosidase II beta subunit-like (IPR012913)	metabolism
AGAP010582	1.09739	8.2304e-05	n/a		metabolism		ATP catabolic process	ATP binding, ATPase activity
AGAP005376	1.09729	0.0037253	n/a		transport		intracellular protein transport
AGAP007492	1.09725	0.0458483	Signal recognition particle 9 kDa protein		RTT		SRP-dependent cotranslational protein targeting to membrane, negative regulation of translational elongation	7S RNA binding
AGAP009751	1.09713	8.55447e-08	ANCE2: angiotensin-converting enzyme 2		proteolysis		proteolysis	metallopeptidase activity, peptidyl-dipeptidase activity
AGAP007663	1.09693	5.15087e-11	n/a		unknown			none
AGAP009624	1.09685	0.00281185	CTP synthase		metabolism		pyrimidine nucleotide biosynthetic process	CTP synthase activity
AGAP006915	1.09679	0.0186709	n/a		unknown			none
AGAP011190	1.09675	5.54155e-05	eukaryotic translation initiation factor 2 subunit alpha		RTT		translational initiation	translation initiation factor activity
AGAP004638	1.09661	0.00170441	n/a		proteolysis	Other serine proteases	proteolysis	serine-type endopeptidase activity
AGAP004235	1.09647	0	elongation factor 1-delta		RTT			translation elongation factor activity
AGAP003069	1.09627	3.77481e-06	signal peptidase, endoplasmic reticulum-type		proteolysis	Other serine proteases	proteolysis, signal peptide processing	serine-type peptidase activity
AGAP000994	1.09609	7.99411e-05	lysosomal Pro-X carboxypeptidase		proteolysis	Other serine proteases	proteolysis	serine-type peptidase activity
AGAP009291	1.09579	0.00141784	Coatomer subunit gamma		transport		intracellular protein transport, vesicle-mediated transport	structural molecule activity
AGAP006996	1.0956	0.000208461	Elongation factor Tu		metabolism		GTP catabolic process	GTP binding, GTPase activity, translation elongation factor activity
AGAP007531	1.09538	6.53356e-05	2-oxoisovalerate dehydrogenase E1 component, beta subunit		metabolism			catalytic activity
AGAP001138	1.09522	0	F-type H+-transporting ATPase subunit b		transport		ATP synthesis coupled proton transport	hydrogen ion transmembrane transporter activity
AGAP012184	1.09499	2.13211e-09	Peptidyl-prolyl cis-trans isomerase		cell function		protein folding, protein peptidyl-prolyl isomerization	peptidyl-prolyl cis-trans isomerase activity
AGAP010421	1.09499	6.56941e-05	pyruvate dehydrogenase E1 component subunit beta		metabolism			catalytic activity
AGAP009209	1.09489	0.0189995	RPB11_ANOGA: DNA-directed RNA polymerase II subunit RPB11		RTT		transcription, DNA-dependent	DNA binding, DNA-directed RNA polymerase activity
AGAP000454	1.09468	0.0164059	n/a		metabolism			acyl-CoA dehydrogenase activity, flavin adenine dinucleotide binding
AGAP000331	1.0946	5.05396e-05	low density lipoprotein-related protein 2		cell function			calcium ion binding
AGAP004990	1.09452	6.05853e-05	Multiprotein-bridging factor 1		RTT			sequence-specific DNA binding
AGAP010249	1.09426	0.00857778	Cation chloride cotransporter		transport		transmembrane transport
AGAP003239	1.09421	0.0371716	Meiotic chromosome segregation protein		unknown
AGAP004847	1.09418	0.0243149	SCRB7: Class B Scavenger Receptor 7		immunity	immunity/PRR	cell adhesion
AGAP010172	1.09416	0.00238601	Serine/threonine-protein phosphatase		metabolism			phosphoprotein phosphatase activity
AGAP012399	1.0941	0.00415857	Maltase 2		metabolism		carbohydrate metabolic process	catalytic activity, cation binding
AGAP001082	1.09408	0	saposin		metabolism		sphingolipid metabolic process
AGAP007312	1.09402	0.0040806	n/a		unknown			none
AGAP013423	1.094	0	n/a		unknown			none
AGAP004484	1.09394	1.8463e-05	CDGSH iron sulfur domain-containing protein 2 homolog	FeS-contain_mitoNEET_N IPR019610	transport			2 iron, 2 sulfur cluster binding
AGAP004631	1.09377	6.42604e-05	n/a		cell function			calcium ion binding
AGAP001296	1.09326	0.0478888	E3 ubiquitin-protein ligase TRIP12		cell function		protein ubiquitination	protein ubiquitination
AGAP010547	1.09319	0.0322818	CLIPE5: Clip-Domain Serine Protease		immunity	immunity/CLIP-domain serine proteases	proteolysis	serine-type endopeptidase activity
AGAP002759	1.09311	8.94003e-05	T-complex protein 1 subunit gamma		cell function		protein folding	ATP binding
AGAP004674	1.09309	7.30335e-08	Phenoloxidase inhibitor protein	unknown	metabolism			none
AGAP009182	1.09301	1.79679e-07	protein transport protein SEC61 subunit alpha		transport		protein transport
AGAP002167	1.09287	0.0373359	protein LSM12 homolog	anticodon-binding domain	structural
AGAP005335	1.09282	4.07677e-05	CTL4: C-type lectin enzyme		immunity	immunity/PRR		carbohydrate binding
AGAP007939	1.09271	3.33067e-16	Phosphorylase		metabolism		carbohydrate metabolic process	glycogen phosphorylase activity, pyridoxal phosphate binding
AGAP007926	1.0926	0.00338858	n/a	Cleft lip and palate transmembrane 1 (IPR008429)	unknown
AGAP000909	1.09239	0.000122061	Endoplasmic reticulum resident protein 44 precursor		metabolism		cell redox homeostasis
AGAP010005	1.09239	0.0121166	Uncharacterized protein KIAA2013-like protein	unknown	unknown
AGAP005856	1.09238	2.44856e-06	nodal modulator 2		metabolism			carbohydrate binding, carboxypeptidase activity
AGAP005062	1.09219	0.0384507	cleavage and polyadenylation specificity factor subunit 6/7		RTT			nucleic acid binding, nucleotide binding
AGAP006614	1.09209	7.49077e-10	Transcription factor BTF3 homolog 4		RTT
AGAP006963	1.09208	0.0179682	Mitochondrial carrier homolog 1		transport		transport
AGAP007119	1.09204	4.69624e-14	Sideroflexin 1,2,3		transport			cation transmembrane transporter activity
AGAP010691	1.09201	0.000513247	TNF receptor-associated protein 1		metabolism		protein folding, response to stress	ATP binding
AGAP004773	1.09193	0.0068938	pyruvate dehydrogenase E1 component subunit alpha, mitochondrial		metabolism		glycolysis	pyruvate dehydrogenase (acetyl-transferring) activity
AGAP004102	1.09181	0.044513	n/a		unknown
AGAP004330	1.09177	0.0157336	n/a	unknown	unknown
AGAP008617	1.09176	0.0047297	26S proteasome regulatory subunit N11		metabolism
AGAP005861	1.09174	1.93087e-06	translocon-associated protein subunit beta	endoplasmic reticulum-related	cell function
AGAP009636	1.09139	0.00891597	n/a		unknown			none
AGAP008816	1.09126	0.00180638	Proteasome subunit alpha type		proteolysis		ubiquitin-dependent protein catabolic process	threonine-type endopeptidase activity
AGAP001050	1.09106	0.0190074	chondroitin polymerizing factor		cell function			transferase activity, transferring hexosyl groups
AGAP008003	1.09097	0.00852513	WD repeat domain 7	WD40/YVTN	cell function
AGAP004428	1.09091	6.08654e-08	Midline fasciclin	cystein related	cell function
AGAP011913	1.09084	0.0324684	n/a		proteolysis	Other serine proteases	proteolysis	serine-type endopeptidase activity
AGAP010588	1.09039	6.16331e-05	T-complex protein 1 subunit theta		cell function		protein folding	ATP binding
AGAP002935	1.08997	4.42047e-08	EIF3F_ANOGA: Eukaryotic translation initiation factor 3 subunit F		RTT			translation initiation factor activity
AGAP012307	1.08984	0.00942671	Spondin-1		proteolysis	Other serine proteases	proteolysis	serine-type endopeptidase inhibitor activity
AGAP000806	1.08969	0.00029448	Angiopoietin-like 1		signalling		signal transduction
AGAP006278	1.0896	4.16056e-12	n/a		chemosensory			odorant binding
AGAP004788	1.08948	0.00300811	Up-regulated during skeletal muscle growth 5 homolog	DAPIT (IPR009125) sugar metabolism	metabolism
AGAP000950	1.08939	0.00949269	39S ribosomal protein L9, mitochondrial		structural		translation	structural constituent of ribosome
AGAP000669	1.08937	2.60296e-08	n/a		unknown			none
AGAP007120	1.08811	0	nucleoside-diphosphate kinase		metabolism		CTP biosynthetic process, GTP biosynthetic process, UTP biosynthetic process	ATP binding, nucleoside diphosphate kinase activity
AGAP001045	1.0881	0.0168846	DNA-directed RNA polymerase I subunit RPA49		RTT		transcription, DNA-dependent	DNA binding, DNA-directed RNA polymerase activity
AGAP004885	1.08808	0.00559086	CDGSH iron sulfur domain-containing protein 3, mitochondrial		transport			2 iron, 2 sulfur cluster binding
AGAP000913	1.08804	0.0291466	G protein-coupled receptor 107		recognition
AGAP006570	1.08787	0.0187878	myo-inositol-1(or 4)-monophosphatase		metabolism		phosphatidylinositol phosphorylation
AGAP002357	1.08783	0.0331789	vesicle transport protein GOT1B		transport		catalytic activity
AGAP006766	1.08776	1.71273e-11	nascent polypeptide-associated complex subunit alpha	Nascent polypeptide-associated complex NAC domain (IPR002715)	RTT
AGAP006522	1.08766	0.00661746	Copz1 protein		transport			transport
AGAP012230	1.08766	0.0173333	Amyrel		metabolism		carbohydrate metabolic process	cation binding; hydrolase activity, acting on glycosyl bonds
AGAP001212	1.08752	1.50667e-11	PGRPLB: peptidoglycan recognition protein (Long)		immunity	immunity/IMD path	peptidoglycan catabolic process	N-acetylmuramoyl-L-alanine amidase activity, zinc ion binding
AGAP000007	1.0874	0.00706006	IGL1: contactin-like putative cell adhesion molecule		immunity	immunity/PRR		carbohydrate binding
AGAP010517	1.08738	0.000180524	MNSOD1: manganese-iron (Mn-Fe) Superoxide dismutase		metabolism		superoxide metabolic process	metal ion binding, superoxide dismutase activity
AGAP011842	1.08724	0.000308804	signal peptidase complex subunit 2		proteolysis		signal peptide processing	peptidase activity
AGAP008339	1.08717	0.0404731	signal recognition particle subunit SRP14		RTT		SRP-dependent cotranslational protein targeting to membrane, negative regulation of translational elongation	negative regulation of translational elongation, endoplasmic reticulum signal peptide binding
AGAP000698	1.08701	0.0180223	n/a		metabolism		metabolic process	catalytic activity, molybdenum ion binding, pyridoxal phosphate binding
AGAP001281	1.08682	0.00161157	Potassium inwardly-rectifying channel subfamily J		transport			inward rectifier potassium channel activity
AGAP004992	1.08679	0.0317944	microsomal prostaglandin-E synthase 2		metabolism		cell redox homeostasis	cell redox homeostasis, protein disulfide oxidoreductase activity
AGAP005122	1.08669	0.0305101	UBX domain-containing protein 1	ubiquitin related	regulatory
AGAP011723	1.08633	0.0296633	mannose-1-phosphate guanylyltransferase		metabolism		biosynthetic process	nucleotidyltransferase activity
AGAP000523	1.08606	1.26742e-07	F-type H+-transporting ATPase subunit c		transport		ATP hydrolysis coupled proton transport, ATP synthesis coupled proton transport	hydrogen ion transmembrane transporter activity, lipid binding
AGAP003878	1.08592	1.14956e-08	n/a	leucine-rich repeat domain	immunity	immunity/LRR
AGAP005864	1.08569	0.00876968	n/a	endoplasmic reticulum-related	cell function
AGAP005009	1.08567	1.87005e-06	Pyrroline-5-carboxylate reductase		RTT		L-proline biosynthetic process	nucleotide binding, pyrroline-5-carboxylate reductase activity
AGAP006942	1.08536	0.0136338	Importin-4		transport		intracellular protein transport	protein transporter activity
AGAP001718	1.08516	2.05864e-08	n/a		unknown			none
AGAP009648	1.08511	0.00421055	2-oxo-4-hydroxy-4-carboxy-5-ureidoimidazoline decarboxylase		metabolism		allantoin biosynthetic process
AGAP009323	1.08472	0.000979943	prohibitin 1		regulatory
AGAP007218	1.08452	2.42881e-06	Eukaryotic translation initiation factor 2, subunit 2 beta, 38kDa		RTT			translation initiation factor activity
AGAP003430	1.08452	4.43032e-06	n/a		cell function			receptor activity
AGAP010568	1.08434	0.00798773	lipoic acid synthetase		metabolism			4 iron, 4 sulfur cluster binding, lipoate synthase activity
AGAP004657	1.08374	0.00172149	Mitochondrial inner membrane translocase subunit (TIM17)		unknown
AGAP006031	1.08359	0.00304667	nuclear pore complex protein Nup54	nucleoporin	transport
AGAP009505	1.08357	3.9146e-05	T-complex protein 1 subunit delta		cell function		protein folding	ATP binding
AGAP008307	1.08344	0	n/a		unknown			none
AGAP010227	1.08294	0.0470958	mitochondrial import receptor subunit TOM7 homolog		transport		intracellular protein transport	P-P-bond-hydrolysis-driven protein transmembrane transporter activity
AGAP000573	1.08292	0.0346684	CLIPC4: Clip-Domain Serine Protease		immunity	immunity/CLIP-domain serine proteases	Proteolysis	serine-type endopeptidase activity
AGAP010640	1.08291	1.03695e-05	n/a		unknown			none
AGAP001488	1.08274	0.0200415	innexin 2	Innexin (IPR000990) gap junction proteins	structural
AGAP005060	1.08267	0.0476841	GPRNND2: putative GPCR class d orphan receptor 2	unknown	unknown
AGAP012251	1.08248	6.08646e-08	inorganic phosphate cotransporter		transport		transmembrane transport
AGAP002534	1.08238	0.0001355	dihydropteridine reductase		metabolism		oxidation-reduction process	nucleotide binding, oxidoreductase activity
AGAP005327	1.08229	7.3404e-10	ribonuclease UK114	YjgF/Yer057p/UK114 family (IPR006175)	metabolism			deaminase activity
AGAP010464	1.08219	1.48297e-05	NADH dehydrogenase (ubiquinone) 1 alpha/beta subcomplex 1		metabolism		fatty acid biosynthetic process
AGAP011166	1.08219	0.0216361	Serine/threonine-protein phosphatase		metabolism			phosphoprotein phosphatase activity
AGAP004349	1.082	0.00121113	n/a		RTT			RNA binding
AGAP010310	1.0819	0.00122467	n/a		RTT			translation release factor activity, codon specific
AGAP004790	1.08167	4.06399e-07	Up-regulated during skeletal muscle growth 5 homolog		metabolism
AGAP003477	1.08156	2.07277e-05	T-complex protein 1 subunit zeta		cell function		protein folding	ATP binding
AGAP012352	1.08144	1.83279e-07	Niemann-Pick C2 protein	MD-2_lipid-recog_dom IPR003172	cell function			protein binding
AGAP003769	1.08138	9.93029e-10	importin beta-3	Armadillo-like	unknown
AGAP003770	1.08129	0.0332839	39S ribosomal protein L51, mitochondrial		structural
AGAP010548	1.08116	1.40584e-08	n/a	Laminin B type IV (IPR000034)	cell function
AGAP003367	1.08116	0.0110591	NADH dehydrogenase (ubiquinone) 1 alpha subcomplex 2		metabolism
AGAP006918	1.08112	0.000110736	NADH dehydrogenase (ubiquinone) 1 alpha subcomplex 8		metabolism
AGAP008208	1.08109	0.0398146	CYP6Y1 cytochrome P450		detoxification			electron carrier activity, heme binding, iron ion binding, monooxygenase activity, oxidoreductase activity, acting on paired donors, with incorporation or reduction of molecular oxygen
AGAP002647	1.08104	0.020114	phosphorylase kinase gamma subunit		metabolism		glycogen biosynthetic process	ATP binding, phosphorylase kinase activity
AGAP004031	1.08088	2.32514e-12	Mitochondrial electron transfer flavoprotein subunit alpha		transport			electron carrier activity, flavin adenine dinucleotide binding
AGAP000891	1.08086	0.0394523	Phosphatidylinositide phosphatase SAC1	Synaptojanin, N-terminal (IPR002013)	cell function			phosphoric ester hydrolase activity
AGAP000769	1.08086	0.0307119	n/a	SNARE associated Golgi protein (IPR015414)	cell function
AGAP007699	1.08086	2.58687e-06	GTP-binding nuclear protein Ran		transport		intracellular protein transport, nucleocytoplasmic transport, small GTPase mediated signal transduction	GTP binding, GTPase activity
AGAP005134	1.08085	0	ATP synthase subunit alpha		transport		ATP hydrolysis coupled proton transport, ATP synthesis coupled proton transport	ATP binding, hydrogen ion transporting ATP synthase activity, rotational mechanism, proton-transporting ATPase activity, rotational mechanism
AGAP007049	1.08076	0	n/a		unknown			none
AGAP008000	1.08067	0.0237567	sepiapterin reductase		metabolism		tetrahydrobiopterin biosynthetic process	nucleotide binding, sepiapterin reductase activity
AGAP001701	1.08058	0.00947036	small ubiquitin-related modifier		regulatory
AGAP004519	1.08051	5.47369e-05	Sideroflexin 1,2,3		transport			cation transmembrane transporter activity
AGAP004742	1.08037	1.11022e-16	Pyruvate carboxylase		metabolism		gluconeogenesis	ATP binding, biotin carboxylase activity, metal ion binding, pyruvate carboxylase activity
AGAP003687	1.08032	0.000187209	glycerol-3-phosphate O-acyltransferase 1/2		metabolism		phospholipid biosynthetic process	glycerol-3-phosphate O-acyltransferase activity
AGAP005715	1.07998	0.0211064	n/a	Autophagy-related protein	cell function
AGAP011908	1.07994	1.27429e-06	n/a		proteolysis	Other serine proteases	proteolysis	serine-type peptidase activity/hydrolase activity
AGAP009497	1.07987	0.0293357	Mitochondrial import receptor subunit TOM70	cell cycle regulation, transcriptional	cell function
AGAP000949	1.07984	0.0188853	transmembrane emp24 domain-containing protein 3 precursor		transport		transport
AGAP005630	1.07965	1.80903e-05	transitional endoplasmic reticulum ATPase		metabolism			ATP binding, nucleoside-triphosphatase activity
AGAP011580	1.07948	2.04857e-05	EIF3K_ANOGA: Eukaryotic translation initiation factor 3 subunit K		RTT			translation initiation factor activity
AGAP010624	1.07945	0.0218319	Developmentally regulated GTP-binding protein		metabolism			GTP binding
AGAP008837	1.07943	0.00760355	Proteasome subunit beta type		proteolysis		proteolysis involved in cellular protein catabolic process	threonine-type endopeptidase activity
AGAP005618	1.07934	0.0195302	1,2-dihydroxy-3-keto-5-methylthiopentene dioxygenase		metabolism			acireductone dioxygenase [iron(II)-requiring] activity
AGAP007975	1.079	0.0355122	pyruvate dehydrogenase E2 component (dihydrolipoamide acetyltransferase)		metabolism		calcium ion binding	calcium ion binding
AGAP005608	1.07897	0.00550878	n/a		diverse			calcium ion binding
AGAP001320	1.07895	0.0386107	golgi apparatus protein 1	Cysteine-rich Golgi apparatus protein 1 repeat (IPR001893)	cell function
AGAP005467	1.07894	0.000164225	vigilin		RTT			RNA binding
AGAP004616	1.07887	2.96707e-09	ATP synthase-coupling factor 6, mitochondrial		transport		ATP synthesis coupled proton transport	hydrogen ion transmembrane transporter activity
AGAP006937	1.07885	0.0119497	ubiquitin-conjugating enzyme E2 variant		metabolism			acid-amino acid ligase activity
AGAP004092	1.07865	0.0433779	autophagy related gene		cell function		autophagy
AGAP000721	1.07852	0.0163486	V-type H+-transporting ATPase subunit AC39		transport		ATP hydrolysis coupled proton transport	hydrogen ion transmembrane transporter activity
AGAP009173	1.07792	0.000873992	fructose-1,6-bisphosphatase I		metabolism		carbohydrate metabolic process	fructose 1,6-bisphosphate 1-phosphatase activity
AGAP009602	1.07784	1.37012e-05	NADH dehydrogenase (ubiquinone) 1 beta subcomplex 6		metabolism
AGAP010052	1.07774	0.0209231	carbonic anhydrase	Carbonic_anhydrase_a IPR001148	metabolism		one-carbon metabolic process	carbonate dehydratase activity,metal ion binding
AGAP001043	1.07771	0.0183403	ARM_ANOGA: Armadillo segment polarity protein		cell function		cell morphogenesis, cell-cell adhesion, cytoskeletal anchoring at plasma membrane, gastrulation, intracellular protein transport, morphogenesis of embryonic epithelium, negative regulation of heart induction by canonical Wnt receptor signaling pathway, negative regulation of transcription from RNA polymerase II promoter, nervous system development, oocyte development, segment polarity determinati…	alpha-catenin binding, cadherin binding, protein kinase binding, structural molecule activity, transcription coactivator activity
AGAP007054	1.07761	0.00956482	solute carrier family 13 (sodium-dependent dicarboxylate transporter), member		transport		sodium ion transport, transmembrane transport	transporter activity
AGAP010606	1.07749	0.00149964	Mitochondrial import inner membrane translocase subunit Tim8 B		transport		protein import into mitochondrial inner membrane	metal ion binding
AGAP005611	1.0774	7.1017e-07	n/a		unknown			none
AGAP000498	1.07728	0.0322256	nuclear transport factor 2		transport		transport
AGAP013231	1.07671	0.000411721	Nitrilase homolog 2		metabolism		nitrogen compound metabolic process	hydrolase activity, acting on carbon-nitrogen (but not peptide) bonds
AGAP000150	1.07659	0	GSG6 salivary protein		unknown			none
AGAP011780	1.07657	0.000206743	CLIPA4: Clip-Domain Serine Protease		immunity	immunity/CLIP-domain serine proteases	proteolysis	serine-type endopeptidase activity
AGAP000082	1.07646	0.0166482	translation initiation factor eIF-2B subunit epsilon		metabolism		RNA metabolic process, biosynthetic process	nucleotidyltransferase activity
AGAP004710	1.07645	0.000115499	ubiquinol-cytochrome c reductase subunit 9		detoxification		mitochondrial electron transport, ubiquinol to cytochrome c	ubiquinol-cytochrome-c reductase activity
AGAP007966	1.07641	8.99059e-13	ATP synthase gamma chain		transport		ATP synthesis coupled proton transport	hydrogen ion transporting ATP synthase activity, rotational mechanism, proton-transporting ATPase activity, rotational mechanism
AGAP001745	1.07632	0.00812158	26S proteasome regulatory subunit RPN2		regulatory		regulation of catalytic activity, regulation of protein catabolic process	enzyme regulator activity
AGAP007380	1.07622	0.000386292	NADH dehydrogenase (ubiquinone) 1 beta subcomplex 11		metabolism			none
AGAP000396	1.07614	0.0193852	TPX1		detoxification			peroxidase activity, peroxiredoxin activity
AGAP000308	1.0761	0.0147677	proteasome activator subunit 3 (PA28 gamma)		metabolism
AGAP005672	1.07563	6.36775e-05	staphylococcal nuclease domain-containing protein 1		RTT		gene silencing by RNA	hydrolase activity, acting on ester bonds, nucleic acid binding
AGAP006383	1.07562	1.93367e-06	oligosaccharyltransferase complex subunit beta		metabolism		protein N-linked glycosylation via asparagine	dolichyl-diphosphooligosaccharide-protein glycotransferase activity
AGAP009288	1.07549	0.00417476	Derlin-1	Derlin (IPR007599)	cell function
AGAP001973	1.0752	0.00880734	Proteasome subunit alpha type		proteolysis		ubiquitin-dependent protein catabolic process	threonine-type endopeptidase activity
AGAP012129	1.07519	0.0034376	dimethyladenosine transferase 1, mitochondrial		RTT		rRNA methylation	rRNA (adenine-N6,N6-)-dimethyltransferase activity
AGAP005334	1.07508	0.000162723	CTLMA2: C-Type Lectin (CTL) - mannose binding		immunity	immunity/PRR		carbohydrate binding
AGAP007841	1.07453	5.0156e-07	F-type H+-transporting ATPase subunit delta		transport		ATP synthesis coupled proton transport	hydrogen ion transporting ATP synthase activity, rotational mechanism, proton-transporting ATPase activity, rotational mechanism
AGAP005175	1.07446	2.61176e-10	acetyl-CoA carboxylase / biotin carboxylase		metabolism		fatty acid biosynthetic process	ATP binding, acetyl-CoA carboxylase activity, biotin carboxylase activity, metal ion binding
AGAP003588	1.07441	2.93943e-05	V-type H+-transporting ATPase subunit H		transport		ATP hydrolysis coupled proton transport	hydrogen ion transmembrane transporter activity
AGAP001621	1.07427	0.0034367	proline synthetase co-transcribed homolog (bacterial)		RTT
AGAP002473	1.07417	0.00224409	VHA14: V-type proton ATPase subunit F		transport		ATP hydrolysis coupled proton transport	ATP binding; hydrogen ion transporting ATP synthase activity, rotational mechanismproton-transporting ATPase activity, rotational mechanism
AGAP009334	1.07405	0.00880292	V-type H+-transporting ATPase 21kDa proteolipid subunit		transport		ATP hydrolysis coupled proton transport	hydrogen ion transmembrane transporter activity
AGAP008688	1.07379	2.48046e-05	n/a		unknown			none
AGAP009842	1.07347	0.00506638	ribonuclease T2		RTT			RNA binding, ribonuclease T2 activity
AGAP006616	1.07346	0.00961141	Presequence protease, mitochondrial		proteolysis		proteolysis	metal ion binding, metalloendopeptidase activity, zinc ion binding
AGAP004318	1.07345	0.00175992	CLIPC3: Clip-Domain Serine Protease		immunity	immunity/CLIP-domain serine proteases	Proteolysis	serine-type endopeptidase activity
AGAP004146	1.07321	1.18602e-05	Ras-related protein Rab-1A		transport		protein transport, small GTPase mediated signal transduction	GTP binding
AGAP009788	1.0732	0.00441401	translocation protein SEC62		transport			protein transporter activity
AGAP010596	1.0732	0.00097935	Alkaline phosphatase		metabolism		dephosphorylation	alkaline phosphatase activity
AGAP008491	1.07268	0.00220928	oligosaccharyltransferase complex subunit epsilon		metabolism			none
AGAP000831	1.07229	0.0426309	DnaJ homolog subfamily C member 25		cell function		protein folding
AGAP002525	1.07202	0.000552774	eukaryotic translation initiation factor 2A	translation iniciation factor	RTT
AGAP006936	1.07189	8.97252e-08	Mitochondrial cytochrome c1 heme protein		detoxification			electron carrier activity, heme binding, iron ion binding
AGAP011629	1.07182	6.36663e-06	Dihydrolipoyl dehydrogenase		metabolism		cell redox homeostasis	dihydrolipoyl dehydrogenase activity, flavin adenine dinucleotide binding
AGAP009647	1.07179	0.0264087	proteasome maturation protein		proteolysis
AGAP007643	1.07167	5.30586e-05	Tyrosine 3-monooxygenase/tryptophan 5-monooxygenase activation protein, beta polypeptide 2	protein-kinase related	cell function
AGAP009865	1.07158	0.00182201	NADH dehydrogenase (ubiquinone) 1 beta subcomplex 9		metabolism
AGAP007088	1.07137	8.92461e-05	Peptidyl-prolyl cis-trans isomerase		cell function		protein folding, protein peptidyl-prolyl isomerization	peptidyl-prolyl cis-trans isomerase activity
AGAP002245	1.0713	2.5578e-07	Cytochrome b-c1 complex subunit 6		detoxification		mitochondrial electron transport, ubiquinol to cytochrome c	ubiquinol-cytochrome-c reductase activity
AGAP008249	1.07128	0.000833626	T-complex protein, epsilon subunit		cell function		protein folding	ATP binding
AGAP002020	1.07104	0.000123315	NADH dehydrogenase (ubiquinone) 1 beta subcomplex 8		metabolism			NADH dehydrogenase (ubiquinone) activity
AGAP004352	1.07099	0.000348674	succinyl-CoA synthetase beta subunit		metabolism			ATP binding, ligase activity
AGAP011174	1.0709	0.0354505	26S proteasome regulatory subunit T1		metabolism		protein catabolic process	ATP binding, nucleoside-triphosphatase activity
AGAP011309	1.07087	0.034355	nuclear GTP-binding protein		metabolism			GTP binding
AGAP004362	1.07082	0.0225072	glutamate dehydrogenase (NAD(P)+)		metabolism		cellular amino acid metabolic process	nucleotide binding, oxidoreductase activity
AGAP008761	1.07066	0.000260788	translocon-associated protein subunit gamma		cell function		cotranslational protein targeting to membrane
AGAP002340	1.07058	0.0025762	EIF3A_ANOGA: Eukaryotic translation initiation factor 3 subunit A		RTT			translation initiation factor activity
AGAP000941	1.07056	0.0204899	n/a	crystallin/chaperone domain	diverse
AGAP007021	1.07039	0.0287034	n/a		unknown			none
AGAP001635	1.07037	0.000259248	sodium-coupled monocarboxylate transporter 2		transport		transmembrane transport	transporter activity
AGAP004395	1.07015	2.79074e-05	nucleophosmin 3		RTT			nucleic acid binding
AGAP007087	1.07	0	60s ribosomal protein L41		structural		translation	structural constituent of ribosome
AGAP007208	1.06998	0.00338846	NADH dehydrogenase (ubiquinone) 1 alpha subcomplex 11		metabolism			none
AGAP006569	1.06964	1.76865e-05	acetyl-CoA synthetase		metabolism		acetyl-CoA biosynthetic process from acetate	AMP binding, acetate-CoA ligase activity
AGAP003153	1.06957	0.00474723	VATA: V-type proton ATPase catalytic subunit A		transport		ATP hydrolysis coupled proton transport	ATP binding; hydrogen ion transporting ATP synthase activity, rotational mechanism proton-transporting ATPase activity, rotational mechanism
AGAP011444	1.06937	0.0143264	Proteasome subunit beta type		proteolysis		proteolysis involved in cellular protein catabolic process	threonine-type endopeptidase activity
AGAP000616	1.06935	0.0418479	26S proteasome regulatory subunit T5		metabolism		protein catabolic process	ATP binding, nucleoside-triphosphatase activity
AGAP007621	1.06915	3.8565e-06	Cytochrome c oxidase VIIc		detoxification			cytochrome-c oxidase activity
AGAP002337	1.06902	0.00157173	EIF3D_ANOGA: Eukaryotic translation initiation factor 3 subunit D		RTT			translation initiation factor activity
AGAP004653	1.06855	3.78921e-07	electron transfer flavoprotein subunit beta, mitochondrial		transport			electron carrier activity
AGAP004335	1.06853	0.0166585	filamin	actin related	structural
AGAP009670	1.06828	9.8036e-05	SRPN4: serine protease inhibitor (serpin)		immunity	immunity/serpins	proteolysis	peptidase activity/serine type endopeptidase inhibitor activity
AGAP003415	1.06814	0.0352601	Grx3p		metabolism		cell redox homeostasis	electron carrier activity, protein disulfide oxidoreductase activity
AGAP012339	1.06783	0.021515	Translocase of outer mitochondrial membrane 20 homolog		transport		protein targeting
AGAP009438	1.06764	0.0010883	pre-rRNA-processing protein TSR1		structural		ribosome biogenesis
AGAP005209	1.0676	0.00316315	Uridine kinase		metabolism		CTP salvage, UMP salvage	ATP binding, phosphotransferase activity, alcohol group as acceptor, uridine kinase activity
AGAP011584	1.06744	0.00468182	n/a		proteolysis	Other serine proteases	proteolysis	serine-type peptidase activity
AGAP000935	1.06729	3.32687e-05	mitochondrial processing peptidase		proteolysis		proteolysis	metal ion binding, metalloendopeptidase activity, zinc ion binding
AGAP006063	1.06724	3.29669e-11	n/a		unknown			none
AGAP006630	1.06703	0.00691291	NADH dehydrogenase (ubiquinone) 1 alpha subcomplex 1		metabolism
AGAP010792	1.067	0.00045267	NADH dehydrogenase (ubiquinone) 1 alpha subcomplex 9		metabolism		cellular metabolic process	catalytic activity, coenzyme binding, nucleotide binding
AGAP003405	1.06699	0.0305471	Adenylosuccinate synthetase		metabolism		'de novo' AMP biosynthetic process	GTP binding, adenylosuccinate synthase activity, magnesium ion binding
AGAP008376	1.0667	0.0111432	Mitochondrial ribosomal protein L28		structural			structural constituent of ribosome
AGAP007565	1.0666	0.0333626	Chaperone DnaJ protein		RTT		DNA replication, protein folding, response to heat	ATP binding, metal ion binding, zinc ion binding
AGAP003900	1.06647	0.0153814	NADH dehydrogenase (ubiquinone) 1 alpha subcomplex 7		transport		ATP synthesis coupled electron transport	NADH dehydrogenase (ubiquinone) activity
AGAP000672	1.06633	0.0377172	n/a		metabolism			GTP binding
AGAP008086	1.0663	0.0145516	mitochondrial processing peptidase		proteolysis		proteolysis	metal ion binding, metalloendopeptidase activity, zinc ion binding
AGAP009204	1.06609	0.000949777	EIF3H_ANOGA: Eukaryotic translation initiation factor 3 subunit H		RTT			translation initiation factor activity
AGAP011329	1.06572	0.00707435	acetyl-CoA C-acetyltransferase		metabolism			transferase activity, transferring acyl groups other than amino-acyl groups
AGAP000220	1.06565	0.000468305	xylulokinase		metabolism		carbohydrate metabolic process	phosphotransferase activity, alcohol group as acceptor
AGAP001064	1.06534	1.82989e-05	Transmembrane emp24 domain-containing protein 10 precursor		transport		transport
AGAP007852	1.06523	1.03805e-07	aconitate hydratase 1 / homoaconitase		metabolism		tricarboxylic acid cycle	4 iron, 4 sulfur cluster binding, aconitate hydratase activity
AGAP006879	1.06516	1.00381e-05	F-type H+-transporting ATPase subunit e		transport		ATP synthesis coupled proton transport	hydrogen ion transmembrane transporter activity
AGAP001719	1.06441	0.0077927	n/a		unknown			none
AGAP002762	1.06427	0.0104601	T-complex protein 1 subunit eta		cell function		protein folding	ATP binding
AGAP007790	1.06417	0.010862	sodium/potassium-transporting ATPase subunit beta		transport			sodium:potassium-exchanging ATPase activity
AGAP013442	1.06417	0.000987296	CLIPB10: Clip-Domain Serine Protease		immunity	immunity/CLIP-domain serine proteases	proteolysis	serine-type endopeptidase activity
AGAP003008	1.06387	0.0293546	26S proteasome regulatory subunit T3		metabolism		protein catabolic process	ATP binding, nucleoside-triphosphatase activity
AGAP006495	1.06379	0.000246591	n/a		unknown			none
AGAP000562	1.06368	0.0227923	MOEH_ANOGA: Moesin/ezrin/radixin homolog 1		structural		establishment or maintenance of epithelial cell apical/basal polarity	actin binding
AGAP009762	1.06359	0.0284761	n/a	cystein repetat, growth factor	diverse
AGAP010499	1.06338	0.013121	AD20590: S-(hydroxymethyl)glutathione dehydrogenase / alcohol dehydrogenase		metabolism			metal ion binding, nucleotide binding, oxidoreductase activity, zinc ion binding
AGAP004906	1.06326	0.0403978	n/a	unknown	unknown
AGAP000102	1.06325	0.0224577	alpha-1,6-mannosyltransferase		cell function		GPI anchor biosynthetic process	transferase activity, transferring glycosyl groups
AGAP013400	1.06308	8.33876e-07	FABP_ANOGA_b: Probable fatty acid-binding protein		transport			lipid binding, transporter activity
AGAP007780	1.06258	0.00787308	NADH dehydrogenase (ubiquinone) 1 beta subcomplex 10		metabolism
AGAP005576	1.06229	0.0192021	aspartyl-tRNA synthetase		RTT		aspartyl-tRNA aminoacylation	ATP binding, aspartate-tRNA ligase activity, nucleic acid binding
AGAP010156	1.06228	2.53464e-13	ATP citrate lyase		metabolism		cellular carbohydrate metabolic process	ATP binding; ATP citrate synthase activity, succinate-CoA ligase (ADP-forming) activity
AGAP009863	1.06211	4.37317e-13	Eukaryotic translation initiation factor 4A, isoform 2		RTT			ATP binding; ATP-dependent helicase activity; nucleic acid binding
AGAP001056	1.06204	0.0419776	ubiquitin-conjugating enzyme E2 L3		metabolism			ATP binding, acid-amino acid ligase activity
AGAP010010	1.0616	0.00471876	oligosaccharyltransferase complex subunit gamma	Thioredoxin-like_fold IPR012336	metabolism
AGAP007927	1.06157	0	60S ribosomal protein L40		structural		translation	structural constituent of ribosome
AGAP000109	1.06149	4.89517e-06	cytochrome c oxidase subunit VIIa		detoxification			cytochrome-c oxidase activity, electron carrier activity
AGAP002693	1.06144	0.000217407	ATP-binding cassette, subfamily F, member 2		metabolism		ATP catabolic process	ATP binding, ATPase activity
AGAP008060	1.06134	2.33243e-08	imaginal disc growth factor		metabolism		carbohydrate metabolic process, chitin catabolic process	chitin catabolic process, chitin catabolic process
AGAP006389	1.06132	0.0109998	Ribonuclease kappa		RTT		rRNA transcription	endoribonuclease activity
AGAP007843	1.0608	0.0297808	O-acyltransferase		metabolism			O-acyltransferase activity
AGAP003168	1.0598	5.2703e-06	Isocitrate dehydrogenase [NADP]		metabolism		isocitrate metabolic process, tricarboxylic acid cycle	NAD binding, isocitrate dehydrogenase (NADP+) activity, magnesium ion binding
AGAP011131	1.05945	6.66739e-08	F-type H+-transporting ATPase subunit d		transport		ATP synthesis coupled proton transport	hydrogen ion transmembrane transporter activity
AGAP003768	1.05937	0	40S ribosomal protein S2		structural		translation	RNA binding, structural constituent of ribosome
AGAP000849	1.05908	0.0118634	NADH dehydrogenase (ubiquinone) 1 beta subcomplex 1		metabolism			NADH dehydrogenase activity
AGAP002520	1.05886	0.0388098	short-chain dehydrogenease/reductase		metabolism		oxidation-reduction process	nucleotide binding, oxidoreductase activity
AGAP007505	1.05878	0.00665619	vitellogenic carboxypeptidase-like protein		proteolysis		proteolysis	serine-type carboxipeptidase activity
AGAP002931	1.05871	0.0183984	ADP-ribosylation factor		RTT		small GTPase mediated signal transduction	GTP binding
AGAP001502	1.05862	0.014341	Mitochondrial 10 kDa heat shock protein		cell function		protein folding	ATP binding
AGAP002889	1.05842	0.0327335	NADH dehydrogenase [ubiquinone] 1 subunit C2		transport		mitochondrial electron transport, NADH to ubiquinone	NADH dehydrogenase (ubiquinone) activity
AGAP005202	1.05814	0.0247261	RING-box protein 1	Znf_RING_H2 IPR024766	cell function			metal ion binding, zinc ion binding
AGAP012140	1.05795	0.000539484	EIF3B_ANOGA: Eukaryotic translation initiation factor 3 subunit B		RTT		regulation of translational initiation	nucleotide binding, translation initiation factor activity
AGAP009176	1.0579	0	fatty acid synthase, animal type		metabolism		biosynthetic process	3-hydroxypalmitoyl-[acyl-carrier-protein] dehydratase activity, 3-oxoacyl-[acyl-carrier-protein] reductase (NADPH) activity, 3-oxoacyl-[acyl-carrier-protein] synthase activity, [acyl-carrier-protein] S-acetyltransferase activity, [acyl-carrier-protein] S-malonyltransferase activity, [acyl-carrier-protein] S-malonyltransferase activity, myristoyl-[acyl-carrier-protein] hydrolase activity, nucleoti…
AGAP001884	1.05749	0.0138784	fumarate hydratase, class II		metabolism		fumarate metabolic process, tricarboxylic acid cycle	fumarate hydratase activity
AGAP004551	1.05736	6.77862e-07	Gamma-interferon-inducible lysosomal thiol reductase	Interferon-induced_GILT IPR004911	cell function
AGAP003599	1.05705	3.20213e-06	F-type H+-transporting ATPase oligomycin sensitivity conferral protein		transport		ATP synthesis coupled proton transport	hydrogen ion transporting ATP synthase activity, rotational mechanism
AGAP001595	1.05654	5.32907e-15	Rps29 40S ribosomal protein S29		structural		translation	structural constituent of ribosome
AGAP006009	1.05637	0.0241379	CPR30: cuticular protein RR-1 family		structural			structural constituent of cuticle
AGAP006099	1.05618	0.000160354	ubiquinol-cytochrome c reductase core subunit 2		detoxification		proteolysis	metal ion binding, zinc ion binding, metalloendopeptidase activity
AGAP005947	1.05614	0	Rps13: 40S ribosomal protein S13		structural		translation	structural constituent of ribosome
AGAP010428	1.05597	0.0444766	1,4-alpha-glucan branching enzyme		metabolism		glycogen biosynthetic process	1,4-alpha-glucan branching enzyme activity, cation binding, hydrolase activity, hydrolyzing O-glycosyl compounds
AGAP004743	1.05493	0.00183066	Transmembrane emp24 domain-containing protein		transport		transport
AGAP004744	1.05445	0.00636499	succinyl-CoA synthetase beta subunit		metabolism			ATP binding, ligase activity, metal ion binding
AGAP010025	1.05444	0.0296043	Rab GDP dissociation inhibitor beta		transport		protein transport	enzyme regulator activity/Rab GDP dissociation inhibitor activity
AGAP006944	1.05433	1.79896e-06	EIF3E_ANOGA: Eukaryotic translation initiation factor 3 subunit E		RTT		translation	protein binding
AGAP001711	1.05393	0.0330901	NADH dehydrogenase (ubiquinone) Fe-S protein 8		metabolism		oxidation-reduction process	oxireductase act
AGAP000927	1.05368	0.00208344	myosin regulatory light chain, invertebrate	EF-hand superfamily	cell function			calcium ion binding
AGAP006607	1.05322	0.00309218	EIF3I_ANOGA: Eukaryotic translation initiation factor 3 subunit I		RTT		translation	translation/RNA binding
AGAP012418	1.05299	5.29249e-06	n/a		unknown
AGAP011319	1.05218	0.000841511	Pacifastin-related peptide		metabolism		negative regulation of peptidase activity	peptidase inhibitor
AGAP010968	1.05211	2.7845e-07	CLIPA9: Clip-Domain Serine Protease		immunity	immunity/CLIP-domain serine proteases	proteolysis	serine-type endopeptidase activity
AGAP010226	1.05202	0.0323664	n/a		unknown
AGAP007406	1.05157	0	elongation factor 1-alpha		metabolism		GTP catabolic process	GTPase act/translation
AGAP010337	1.05107	0.00153668	ubiquinol-cytochrome c reductase subunit 8		detoxification			ubiquinol cytochrome c reductase act
AGAP003592	1.05092	0	Rplp0 60S ribosomal protein LP0		structural		translation/ribosome biogenesis	structural constituent ribosome
AGAP003538	1.05063	1.77636e-15	Rpl36a 60S ribosomal protein L36a		structural		translation	structural constituent ribosome
AGAP011802	1.05046	8.10463e-14	Rpl39 60S ribosomal protein L39		structural		translation	structural constituent ribosome
AGAP009491	1.05044	0.00633084	F-type H+-transporting ATPase subunit g		transport		ATP synthesis coupled proton transport	hydrogen ion transmembrane transporter
AGAP000862	1.0504	0.00978478	alpha 1,3-glucosidase		metabolism		carbohydrate metabolic proc	hydrolase act
AGAP010173	1.05035	0	guanine nucleotide-binding protein subunit beta-2-like 1 protein		cell function			protein binding
AGAP010727	1.05034	0.0445803	n/a		unknown
AGAP002413	1.05026	0.00234191	Basic leucine zipper and W2 domain-containing protein 1		metabolism		RNA metabolic proc	binding
AGAP002655	1.05007	0.0262387	n/a		RTT			nucleotide binding
AGAP011159	1.04987	6.99485e-06	cytochrome c oxidase subunit Va precursor		detoxification			cytochrome c oxidase act
AGAP004422	1.04978	0	Rpl19 60S ribosomal protein L19		structural		translation	structural constituent ribosome
AGAP005046	1.04974	0	Rpl22 60S ribosomal protein L22		structural		translation	structural constituent ribosome
AGAP005061	1.04956	0	Rps9 40S ribosomal protein S9		structural		translation	RNA binding/structural constituent of ribosome
AGAP012186	1.04922	0.0412084	lipoyltransferase 1		cell function		cellular protein modification proc	catalytic act
AGAP002919	1.04921	1.70974e-14	Rps6 40S ribosomal protein S6		structural		translation/ribosome biogenesis	structural constituent ribosome
AGAP000897	1.04912	0.0109735	Coiled-coil-helix-coiled-coil-helix domain-containing protein 2, mitochondrial	CHCH (IPR010625)	unknown
AGAP005822	1.04897	0	n/a	Alanine-rich region profile.	unknown		named salivary gland lipase enzyme in Das et. Al 2010
AGAP006793	1.04843	0	n/a		metabolism		chitin metabolic proc	chitin binding
AGAP000739	1.04789	0	40S ribosomal protein S10	Plectin/S10, N-terminal (IPR005326)/Winged helix DNA-binding domain superfamily	RTT			transcription factor
AGAP002122	1.0476	0	Rpl32 60S ribosomal protein L32		structural		translation	structural constituent of ribosome
AGAP004400	1.04697	0.00291253	n/a		unknown
AGAP009833	1.04571	0.00252827	Voltage-dependent anion-selective channel protein 2		transport		transmembrane transport	transmembrane transport/voltage gated annion channel
AGAP007751	1.04511	0.0398369	n/a		unknown
AGAP010591	1.04509	0	Rps20 40S ribosomal protein S20		structural		translation	structural constituent of ribosome
AGAP002437	1.04497	0	Rps8 40S ribosomal protein S8		structural		translation	structural constituent of ribosome
AGAP001653	1.04482	0.00903113	NADH dehydrogenase (ubiquinone) Fe-S protein 1		metabolism		ATP synthesis	oxireductase act
AGAP011298	1.04467	4.09672e-14	Rpl10a 60S ribosomal protein L10a		structural		translation	RNA binding/structural constituent of ribosome
AGAP001459	1.04366	1.02141e-14	Rpl17: 60S ribosomal protein L17		structural		translation	structural constituent of ribosome
AGAP003816	1.04357	1.18794e-14	Rpl30 60S ribosomal protein L30		structural		translation	structural constituent of ribosome
AGAP012100	1.04316	2.44249e-15	Rps26: 40S ribosomal protein S26		structural		translation	structural constituent of ribosome
AGAP013189	1.04301	0.00335874	FABP_ANOGA_a: Probable fatty acid-binding protein		transport		transport	lipid binding
AGAP003556	1.04268	0	Rpl3 60S ribosomal protein L3		structural		translation	structural constituent of ribosome
AGAP011777	1.04248	3.33067e-15	RpsA: 40S ribosomal protein SA		structural		translation	structural constituent of ribosome
AGAP008306	1.04245	4.59632e-14	n/a		unknown
AGAP002925	1.04239	0.0407275	poly(U)-specific endoribonuclease		cell function			hydrolase activity, acting on ester bonds
AGAP010065	1.04155	7.67834e-11	Rpl12 60S ribosomal protein L12		structural		translation	structural constituent of ribosome
AGAP000211	1.04142	0.0344001	triacylglycerol lipase		metabolism		lipid metabolic process	trygliceride lipase act
AGAP007768	1.04134	0.0106314	Mitochondrial cytochrome c oxidase subunit VIC		detoxification			cytochrome c oxidase act
AGAP010612	1.04122	4.50308e-05	elongation factor 1-beta		RTT		translation	translation elongation factor
AGAP010039	1.03998	0.036891	NADH dehydrogenase (ubiquinone) flavoprotein 1		metabolism		oxidation-reduction process	oxireductase act
AGAP008727	1.03976	0.00428985	Cytochrome c oxidase subunit 4 isoform 1, mitochondrial precursor		detoxification			cytochrome c oxidase act
AGAP006612	1.03974	2.00416e-07	Rpl29 60S ribosomal protein L29		structural		translation	structural constituent of ribosome
AGAP011173	1.03968	1.8618e-10	Rpl11 60S ribosomal protein L11		structural		translation	structural constituent of ribosome
AGAP002102	1.03867	0	n/a		metabolism		carbohydrate metabolic proc	cation binding
AGAP003412	1.03842	2.37987e-12	Rps28 40S ribosomal protein S28		structural		translation	structural constituent of ribosome
AGAP006371	1.03773	2.90522e-05	Amyrel		metabolism		carbohydrate metabolic proc	hydrolase activity, acting on glycosil bonds
AGAP007740	1.03741	1.00475e-12	Rplp1 60S ribosomal protein LP1		structural		translation	structural constituent of ribosome
AGAP011424	1.03689	7.55695e-10	Rps16 40S ribosomal protein S16		structural		translation	structural constituent of ribosome
AGAP001548	1.03548	0.0405379	Stress-associated endoplasmic reticulum protein 2		regulatory
AGAP009998	1.03515	5.59936e-10	Rps11: 40S ribosomal protein S11		structural		translation	structural constituent of ribosome
AGAP010592	1.03508	1.14988e-07	Rps7: 40S ribosomal protein S7		structural		translation	structural constituent of ribosome
AGAP000952	1.03489	1.40777e-11	Rpl37 60S ribosomal protein L37		structural		translation	RNA binding/structural constituent of ribosome/rRNA binding
AGAP005427	1.03372	5.77581e-05	Rpl28 60S ribosomal protein L28		structural		translation	structural constituent of ribosome
AGAP005131	1.0335	0.000296373	Rps24 40S ribosomal protein S24		structural		translation	structural constituent of ribosome
AGAP002306	1.03337	2.7985e-09	Rpl4 60S ribosomal protein L4		structural		translation	structural constituent of ribosome
AGAP001910	1.03311	7.98455e-08	Rps3 40S ribosomal protein S3		structural		translation	RNA binding/structural constituent of ribosome
AGAP009441	1.03302	2.58349e-13	elongation factor 2		metabolism		GTP catabolic process	GTPase act
AGAP009920	1.03294	3.48618e-06	Rpl37a 60S ribosomal protein L37a		structural		translation	structural constituent of ribosome
AGAP001408	1.03284	7.98801e-05	Rpl35 60S ribosomal protein L35		structural		translation	structural constituent of ribosome
AGAP012990	1.03264	4.76599e-08	Rps23 40S ribosomal protein S23		structural		translation	structural constituent of ribosome
AGAP006782	1.03217	4.05986e-12	ADT1_ANOGA: ADP,ATP carrier protein 1		transport		transmembrane transport	binding
AGAP003025	1.03187	1.55204e-05	Rplp2 60S ribosomal protein LP2		structural		translation	structural constituent ribosome
AGAP002667	1.03178	2.67228e-11	TCTP_ANOGA: Translationally-controlled tumor protein homolog	Mss4-like superfamily/Translationally controlled tumour protein, conserved site (IPR018103)	cell function		cell function
AGAP002076	1.03133	0	heat shock 70kDa protein 1/8		cell function			ATP binding
AGAP010216	1.03092	6.37926e-05	Glucocorticoid receptor-like (DNA-binding domain) superfamily	Ribosomal protein L24e-related (IPR000988)/TRASH (IPR011017)	transport		transport
AGAP001713	1.03047	0.00811926	stearoyl-CoA desaturase (delta-9 desaturase)		metabolism		fatty acid biosynthetic proc	oxireductase act
AGAP009431	1.03021	0.000872301	40S ribosomal protein S21		structural		translation	structural constituent ribosome
AGAP012284	1.02929	9.42998e-06	Rpl18a-1 60S ribosomal protein L18a		structural		translation	structural constituent ribosome
AGAP011687	1.02921	7.33688e-07	Rpl27 60S ribosomal protein L27		structural		translation	structural constituent ribosome
AGAP010257	1.029	7.93062e-08	Rpl13a 60S ribosomal protein L13a		structural		translation	structural constituent of ribosome
AGAP009572	1.02861	0.0457405	Rps15a-2 40S ribosomal protein S15a		structural		translation	structural constituent of ribosome
AGAP011077	1.02857	0.00237437	Rps12 40S ribosomal protein S12		structural		translation	structural constituent ribosome
AGAP002771	1.02804	0.029996	n/a	Pollen allergen Poa pIX/Phl pVI (IPR001778)	chemosensory		type I hypersensitivity
AGAP003532	1.02689	9.13757e-06	Rps3a: 40S ribosomal protein S3a		structural		translation	structural constituent of ribosome
AGAP005991	1.0266	0.0169725	Rpl14 60S ribosomal protein L14		structural		translation	structural constituent of ribosome
AGAP000953	1.02649	0.0126065	Rpl10-1 60S ribosomal protein L10-1		structural		translation	structural constituent ribosome
AGAP010933	1.0257	0.017392	Rps19 40S ribosomal protein S19		structural		translation	structural constituent ribosome
AGAP006871	1.02454	0.00101135	Rps4 40S ribosomal protein S4		structural		translation	RNA binding/structural constituent ribosome
AGAP002468	1.02452	0.0102515	n/a		unknown
AGAP006037	1.02431	0.00588921	Rpl24 60S ribosomal protein L24		structural		translation	structural constituent of ribosome
AGAP007580	1.02427	0.00531719	Rpl18: 60S ribosomal protein L18		structural		translation	structural constituent of ribosome
AGAP013149	1.0099	0.0019321	GPROP1: putative rhodopsin receptor 1		chemosensory		GPCR path/response to stimulus/signal transduction	GPCR act/photoreceptor activity
AGAP012982	1.00106	1.62093e-14	putative rhodopsine receptor GPROP3		chemosensory		GPCR path/response to stimulus/visual perception/phototransduction	GPCR act/photoreceptor activity
AGAP007157	1.00104	0.00257558	Rps27 40S ribosomal protein S27		structural		translation	structural constituent of ribosome/ion binding
AGAP000654	1.00049	0.000336886	Rps30 40S ribosomal protein S30		structural		translation	structural constituent ribosome
AGAP001890	-1.0014	0.037287	n/a	Metallothionein, family 5, Diptera (IPR000966	cell function			metal ion binding
AGAP004596	-1.00231	0.0145791	pyruvate kinase		metabolism		catabolic proc/glycolysis/phosphorilation	kinase act/pyruvate
AGAP000693	-1.00458	8.88178e-15	CEC1: cecropin anti-microbial peptide A		immunity	immunity/effectors	defense response to bacterium	defense response to bacterium
AGAP001971	-1.00594	0.00015974	Polyubiquitin-C	Ubiquitin IPR000626	signalling			protein binding
AGAP002464	-1.00705	1.68514e-05	secreted ferritin G subunit		metabolism		cellular iron ion homeostasis	oxireductase act
AGAP010374	-1.00721	0.0170177	n/a		unknown
AGAP001889	-1.00817	0.00464851	n/a	Cysteine-rich region profile.	unknown
AGAP000367	-1.00933	0.000680782	Glyoxalase domain-containing protein 4	Glyoxalase/fosfomycin resistance/dioxygenase domain (IPR004360)/Glyoxalase/Bleomycin resistance protein/Dihydroxybiphenyl dioxygenase superfamily	metabolism		metabolism redox	metabolism redox
AGAP002921	-1.00998	5.72853e-10	n/a		unknown
AGAP003325	-1.01206	0.000333991	n/a		unknown
AGAP010089	-1.01227	0.000459448	GPROP9: putative rhodopsin receptor 9		chemosensory		GPCR path/response to stimulus/signal transduction	GPCR act/photoreceptor activity
AGAP003580	-1.01229	0.000102707	n/a	Phosphatidylethanolamine-binding protein PEBP (IPR008914)	cell function		several functions
AGAP009156	-1.01304	0.0344516	n/a		unknown
AGAP006507	-1.01344	0	n/a		unknown
AGAP011054	-1.01365	0.0108991	TPX2: thioredoxin peroxidase		detoxification		oxireduction proc	antioxidant act
AGAP005813	-1.01397	0.0491847	FeS cluster assembly scaffold IscU		metabolism		biosynthetic process cellular component assembly	ion binding
AGAP007209	-1.01468	0.000278371	n/a	Tetraspanin/Peripherin IPR018499	structural		organizing other proteins into a network of multimolecular membrane microdomains
AGAP008802	-1.01528	0.0373854	phosphoglycerate kinase		metabolism		glycolysis/phosphorilation	phosphoglycerate kinase activity
AGAP003711	-1.01539	0.039233	V-type H+-transporting ATPase subunit I		transport		ATP hydrolysis coupled proton transport	transport
AGAP011172	-1.01565	0.00066715	cystathionine gamma-lyase		detoxification		cellular amino acid metabolic process	catalytic act/pyridoxal phosphate binding
AGAP005752	-1.01608	0.017928	glucosyl/glucuronosyl transferases		metabolism		metabolic process	transferase activity, transferring glycosyl groups
AGAP000044	-1.01622	0.0332236	thioredoxin domain-containing protein		metabolism		cell redox homeostasis	isomerase act/protein disulfid oxireductase act
AGAP008051	-1.01637	2.98073e-12	SAPP1: sensory appendage protein	Insect pheromone-binding protein A10/OS-D (IPR005055)//Chemosensory protein Csp2 superfamily	cell function			receptor activity
AGAP005929	-1.01659	0.0182723	pyridoxine kinase		metabolism		biosynthetic proc/cofactor metabolic process	kinase act
AGAP002182	-1.01698	0.000341379	ATP-binding cassette, sub-family E, member 1		metabolism		ATP catabolic proc/transmembrane transport	ATPase act/transport
AGAP006506	-1.01907	0	n/a		diverse
AGAP006504	-1.01947	0	n/a		unknown
AGAP012982	-1.01994	0	GPROP3: putative rhodopsin receptor 3		chemosensory		GPCR path/response to stimulus/signal transduction	GPCR act/photoreceptor activity
AGAP000170	-1.0208	0.0278513	NADH dehydrogenase (ubiquinone) Fe-S protein 7		metabolism		oxidation reduction proc/NADH deshydrogenase act	oxireductase act
AGAP003869	-1.02112	0.0388358	cytosol aminopeptidase		proteolysis		proteolysis	peptidase act/metalloexo and amino/manganese ion binding
AGAP008113	-1.02154	0.000830676	n/a	Snake toxin-like superfamily	immunity	immunity/effectors	toxins/defense
AGAP004916	-1.02308	1.28058e-11	n/a	IPR002181 Fibrinogen_a/b/g_C	immunity	coagulation	signal transduction	receptor binding
AGAP010572	-1.02403	0.0135559	n/a	Low temperature viability protein (IPR007307)	unknown
AGAP000651	-1.02451	2.22045e-16	Actin5C		cell function			ATP binding
AGAP005170	-1.02561	0.043339	n/a	DOMON domain (IPR005018)/Cytochrome b561/ferric reductase transmembrane (IPR006593)	unknown
AGAP010863	-1.02592	0.00337882	n/a		unknown
AGAP007633	-1.02665	5.05524e-08	solute carrier family 36 (proton-coupled amino acid transporter)	IPR013057 AA_transpt_TM	transport		transport
AGAP007941	-1.02841	0.0368503	serine palmitoyltransferase		metabolism		metabolic process	transferase act/pyridoxal phosphate binding
AGAP012253	-1.02852	0.0418549	UDP-N-acetyl-alpha-D-galactosamine:polypeptide N-acetylgalactosaminyltransferase 6		cell function			transferase activity/ carbohydrate binding
AGAP004394	-1.02858	0.0405119	dipeptidyl-peptidase III		proteolysis		proteolysis	peptidase act/dipeptydil
AGAP010623	-1.02891	0.000228907	X box-binding protein 1		RTT		regulation of transcription, DNA-dependent	sequence-specific DNA binding transcription factor activity/protein dimerization activity
AGAP007460	-1.02894	0.00994178	Acyl-CoA-binding protein 2		metabolism			fatty-acyl-CoA binding
AGAP008548	-1.02895	0.0217634	n/a		metabolism		carbohydrate metabolic process	catalytic act
AGAP005124	-1.02911	0.0194228	n/a		metabolism		metabolic proc/redox/cellular aldehyde proc	oxireductase act
AGAP002858	-1.02961	0	sodium/potassium-transporting ATPase subunit alpha		transport		ATP biosynthetic proc/transport	ATPase act/transmembrane transport
AGAP010716	-1.02972	0.0395603	HIG1 hypoxia inducible domain family, member 1B	Hypoxia induced protein, domain (IPR007667)	chemosensory		this domain is found in proteins thought to be involved in the response to hypoxia
AGAP001545	-1.03	1.53045e-05	Ribosomal biogenesis protein RLP24		structural		translation/ribosome biogenesis	structural constituent ribosome
AGAP006962	-1.03041	0.0018058	Multiple inositol polyphosphate phosphatase		metabolism		dephosphorilation	acid phosphatase activity
AGAP008645	-1.03045	0	GAM1: gambicin anti-microbial peptide		immunity	immunity/effectors	defense response to bacterium	defense response to bacterium
AGAP009527	-1.03046	0	n/a	Prot_inh_Kazal	unknown			protein binding
AGAP000500	-1.03047	0.0068648	NADPH_P450_red NADPH-ferrihemoprotein reductase		metabolism		oxidation-reduction process	oxireductase act/FMN binding/ion binding
AGAP011828	-1.03122	3.50076e-10	cathepsin L		proteolysis		proteolysis	cysteine-type peptidase activity
AGAP007777	-1.03146	4.40314e-06	n/a	Ribosome recycling factor, RRF superfamily	RTT		translation
AGAP012167	-1.03159	0.00859011	glucose-6-phosphate isomerase		metabolism		glucolysis/gluconeogenesis	glucose-6-phosphate isomerase activity
AGAP006686	-1.03163	0.0306275	spectrin alpha		cell function			calcium ion binding
AGAP003277	-1.03196	3.36973e-11	cathepsin D		proteolysis		proteolysis	peptidase act/aspartic type
AGAP005121	-1.03233	0.0383474	n/a	Prenylated rab acceptor PRA1 (IPR004895)	unknown
AGAP002359	-1.03235	0.000985018	carbonic anhydrase	Alpha carbonic anhydrase (IPR001148)	metabolism
AGAP001076	-1.03251	0.0020831	CYP4G16 cytochrome P450		detoxification		oxidation-reduction process	oxireductase act/ ion binding
AGAP013543	-1.03265	0	n/a		unknown
AGAP011832	-1.03321	1.91556e-07	n/a		unknown
AGAP007667	-1.03324	0.0457249	Sugar transporter ERD6-like 4		transport		transport	transmembrane transport
AGAP002358	-1.03368	0.00175055	ADT2_ANOGA: ADP,ATP carrier protein 12		transport		transmembrane transport	binding
AGAP006101	-1.0338	0.0454893	n/a	Antifreeze protein, type I (IPR000104)	chemosensory		homoiothermy response to freezing
AGAP013028	-1.03397	4.32357e-05	n/a		unknown
AGAP005005	-1.03439	0.0135396	n/a	IPR027417 P-loop containing nucleoside triphosphate hydrolases superfamily	cell function
AGAP003088	-1.03514	0.00151743	n/a		unknown
AGAP002569	-1.0352	0.00231959	n/a	TMS membrane protein/tumour differentially expressed protein (IPR005016)	unknown
AGAP006254	-1.03569	0.0051407	polypeptide N-acetylglucosaminyltransferase	TPR-1	metabolism			protein binding
AGAP008209	-1.03592	0.00148286	cytochrome P450 CYP6M1		detoxification		oxidation-reduction process/detoxification	oxireductase act/monooxygenase act/electron carrier
AGAP007856	-1.03597	0.0107331	Sugar transporter ERD6-like 10		transport		transmembrane transport	transmembrane transporter activity
AGAP010134	-1.03598	0	arrestin-1		signalling		signal transduction
AGAP009651	-1.03598	0.000319267	CD63 antigen	Tetraspanin (IPR000301)	immunity	immunity	immune response
AGAP007103	-1.03623	0.00778448	Calsyntenin-1		cell function		homophilic cell adhesion	calcium ion binding
AGAP000184	-1.0364	5.21361e-13	malate dehydrogenase (oxaloacetate-decarboxylating)(NADP+)		metabolism		oxidation reduction proc/malate metabolic proc	oxireductase act
AGAP011051	-1.03642	0.0490259	aldehyde reductase		metabolism		oxidation-reduction process	oxireductase act
AGAP011460	-1.03739	0.0331358	salivary cysteine-rich protein		metabolism		negative regulation of peptidase activity	peptidase inhibitor activity
AGAP008898	-1.03748	0.0213877	mitochondrial ATPase inhibitor		metabolism		negative regulation of catalytic activity	enzyme inhibitor activity
AGAP002828	-1.0377	0.00994534	n/a		cell function		cell adhesion/homophilic	calcium ion binding
AGAP003492	-1.03811	0.000236516	Solute carrier family 2, facilitated glucose transporter member 8		transport		transmembrane transport	transmembrane transport substrate specific
AGAP009653	-1.03848	0.000284078	n/a	Tetraspanin (IPR000301)	immunity	immunity	immune response
AGAP008909	-1.03914	0.00246672	n/a	IPR008914 PtdEtn-bd_prot_PEBP	cell function		several processes
AGAP004750	-1.0392	0.00362126	n/a		unknown
AGAP010645	-1.03955	0.00885871	n/a		transport		transport	transporter act
AGAP003432	-1.03999	0.028286	Endoplasmic reticulum metallopeptidase 1		unknown
AGAP010930	-1.04025	0.0171998	n/a	Lipase (IPR000734)	metabolism		lipid metabolic process	catalytic act
AGAP009082	-1.04088	0.0384268	PSMD3_ANOGA: Probable 26S proteasome non-ATPase regulatory subunit 3		regulatory		regulation of catalytic activity	enzyme regulator activity
AGAP001797	-1.04099	1.84764e-05	Tropomyosin 1		structural		chorismate metabolic proc	nucleotide binding
AGAP000565	-1.04116	0.000255391	TRXR: thioredoxin reductase		metabolism		cell redox homeostasis	thioredoxin-disulfide reductase activity/NADP binding
AGAP006719	-1.04149	0.00363946	n/a		unknown
AGAP000210	-1.04167	0.0366566	triacylglycerol lipase		metabolism		lipid metabolic process	trygliceride lipase act
AGAP001630	-1.04237	0.000896481	triosephosphate isomerase (TIM)		metabolism		metabolic process	isomerase act
AGAP007028	-1.04246	0.000393699	glucosyl/glucuronosyl transferases		metabolism		metabolic process	transferase activity
AGAP006102	-1.04255	4.4647e-11	n/a	DM9 repeat (IPR006616)	unknown
AGAP007050	-1.04262	0	nucleolar GTP-binding protein		recognition		ribosome biogenesis	GTP binding
AGAP007258	-1.04314	0.000866845	aconitate hydratase 1 / homoaconitase		metabolism		metabolic process	4 iron, 4 sulfur cluster binding
AGAP003903	-1.04327	0.0413281	n/a	IPR003734 DUF155	unknown
AGAP007121	-1.04341	0.000161602	Cytochrome_b5	Cytochrome b5-like heme/steroid binding domain (IPR001199)	detoxification			heme binding
AGAP010971	-1.04351	0.000140343	tubulin alpha		structural		microtubule-based movement/ protein polymerization	GTPase act/GTP binding/nucleotide binding
AGAP010598	-1.04369	0.0359187	n/a	Tetraspanin/Peripherin (IPR018499)	structural
AGAP005781	-1.04383	0.00143296	glycine C-acetyltransferase		metabolism		small molecule metabolic process	transferase activity, transferring acyl groups
AGAP012010	-1.04444	0.0182882	6-phosphofructo-2-kinase / fructose-2,6-bisphosphatase		metabolism		fructose metabolic process	kinase act/phosphatase activity,/ATP binding
AGAP002393	-1.04474	0.0108864	solute carrier family 35 (GDP-fucose transporter), member C1		transport		transmembrane transport
AGAP004159	-1.045	0.0139609	malate dehydrogenase (oxaloacetate-decarboxylating)(NADP+)		metabolism		malate metabolic proc	oxiredcutase act/ion binding
AGAP002685	-1.04525	2.37258e-05	n/a		unknown
AGAP006366	-1.04542	0.00171937	2-oxoglutarate dehydrogenase E1 component		metabolism		oxireduction proc/cofactor metabolic process	oxidoreductase activity/thiamine pyrophosphate binding
AGAP011537	-1.04619	0.00302428	Argonaute 3		RTT			nucleic acid binding
AGAP002192	-1.04654	0.00462567	isocitrate dehydrogenase (NAD+)		metabolism		catabolic proc/tricarboxylic acid cycle	oxireductase act/ion binding
AGAP003352	-1.04696	7.95035e-06	Stomatin (EPB72)-like 3	stomatin PR00721 IPR001972 Band 7 protein (IPR001107)	transport
AGAP004164	-1.04703	2.22045e-16	GSTD1: glutathione S-transferase delta class		detoxification		glutathione metabolic process	glutathione transferase activity/lyase act/protein binding
AGAP009134	-1.04732	0.0493528	n/a		unknown
AGAP004376	-1.04732	0.00107363	aldose 1-epimerase		metabolism		carbohydrate metabolic proc	isomerase act
AGAP003319	-1.04773	6.17082e-05	n/a		metabolism			metalloendopeptidase inhibitor act
AGAP004071	-1.04778	0.0220577	Fimbrin		recognition			cystoskeleton protein binding
AGAP006576	-1.04786	0.0159997	malate/L-lactate dehydrogenase		metabolism		oxidation-reduction process	oxidoreductase activity
AGAP001111	-1.0483	0.000856924	n/a		metabolism		carbohydrate metabolic proc	hydrolase act
AGAP002071	-1.04864	0.0400137	ATP-binding cassette, subfamily D (ALD), member 2		metabolism		ATP catabolic proc/transmembrane transport	ATPase act/transport
AGAP003457	-1.04882	0.0181345	n/a		cell function		protein targeting to Golgi	protein binding
AGAP006228	-1.04958	0.000732675	COEAE2F carboxylesterase		metabolism			hydrolase activity
AGAP005203	-1.04993	0.0205317	PGRPLC: Peptidoglycan Recognition Protein (Long) Transcript 2		immunity	immunity/IMD path	peptidoglycan catabolic process	N-acetylmuramoyl-L-alanine amidase activity
AGAP013280	-1.05005	9.50762e-05	Calcium and integrin-binding protein 2		transport			calcium ion binding
AGAP005989	-1.05028	0.0212898	pyrimidine nucleoside transport protein		transport		transport	transmembrane transporter activity
AGAP009265	-1.05029	0.033756	ectonucleoside triphosphate diphosphohydrolase 5/6		cell function			hydrolase act
AGAP003557	-1.05064	0.0347643	n/a		cell function			protein - ion binding
AGAP002879	-1.05075	0	cathepsin F		proteolysis		proteolysis/negative regulation of peptidase act	enzyme regulator act/cysteine type peptidase act
AGAP007859	-1.05109	0.0170753	Sugar transporter ERD6-like 6		transport		transmembrane transport	transmembrane transporter activity
AGAP010214	-1.05122	0.00627596	n/a	Uncharacterised protein family UPF0121 (IPR005344)	unknown
AGAP011294	-1.05161	0	DEF1: defensin anti-microbial peptide 1		immunity	immunity/effectors	defense response to bacterium	defense response to bacterium
AGAP008769	-1.05167	0.000316794	very long chain acyl-CoA dehydrogenase		metabolism		oxidation-reduction process	oxidoreductase activity/Acyl-coA dehydrogenase act
AGAP005531	-1.05213	0.0187606	programmed cell death 6-interacting protein	ALIX V-shaped domain (IPR025304)//BRO1_dom SM01041 IPR004328	regulatory			protein binding
AGAP005750	-1.05225	4.1485e-09	glucosyl/glucuronosyl transferases		metabolism		metabolic process/methylation	transferase activity, transferring glycosyl groups
AGAP005869	-1.05293	0.000305081	n/a		unknown
AGAP005627	-1.05355	1.78835e-12	creatine kinase		metabolism		phosphorilation	kinase activity/ion binding
AGAP003581	-1.05387	0.0186593	D-xylulose reductase A		metabolism		oxidation-reduction process	oxireductase act/ion binding
AGAP008884	-1.05398	1.96462e-09	protoheme IX farnesyltransferase		metabolism		heme O biosynthetic process	prenyltransferase activity
AGAP013481	-1.05418	1.39473e-05	n/a		unknown
AGAP004251	-1.0548	0.00213061	solute carrier family 20 (sodium-dependent phosphate transporter)		transport		phosphate ion transport	transmembrane transporter
AGAP000420	-1.05494	0.00901414	n/a	Major facilitator superfamily domain, general substrate transporter (IPR016196)	transport		transmembrane transport	transport
AGAP002351	-1.05497	0.0103092	nuclear pore complex protein Nup98-Nup96	[nuclear pore]	transport		transport
AGAP005256	-1.05561	0.000116259	n/a		unknown
AGAP010160	-1.05572	0.00955688	myosin I		structural			actin binding/motor act
AGAP006107	-1.05588	0.0475671	triple functional domain (PTPRF interacting)		regulatory		intracellular signal transduction/regulation of Rho protein	lipid binding/enzyme regulator act
AGAP005247	-1.05592	0.0415615	n/a		unknown
AGAP007851	-1.05632	0.00677974	n/a		unknown
AGAP009993	-1.05636	0.032383	RIO kinase 3		metabolism		protein phosphorilation	kinase act/ion binding
AGAP004977	-1.05645	0.00530957	PPO6: Prophenoloxidase enzyme		immunity	immunity/melanization	immunity response	cell melanization
AGAP005972	-1.05859	6.53773e-06	4-nitrophenylphosphatase		metabolism		metabolic process	catalytic act/hydrolase
AGAP004607	-1.0589	9.80274e-05	n/a	Luteovirus Orf2 putative replicase 1 (IPR018019)	proteolysis	Other serine proteases	proteolysis	serine-type peptidase activity
AGAP010233	-1.05905	0.000284641	integrin beta 1		cell function		cell adhesion/signal transduction/multicellular organismal development	receptor activity/receptor binding
AGAP011630	-1.05941	0	n/a		unknown
AGAP007920	-1.05971	0.00737874	glucuronosyltransferase		metabolism		metabolic process	transferase activity
AGAP010243	-1.06068	0.033631	Female reproductive tract protease GLEANR_897		proteolysis	Other serine proteases	proteolysis	serine-type endopeptidase activity
AGAP005234	-1.0609	0.0069395	CUSOD2: copper-zinc (Cu-Zn) superoxide dismutase 2		metabolism		superoxide metabolic process	superoxide dismutase activity
AGAP009623	-1.06219	0	glyceraldehyde 3-phosphate dehydrogenase		metabolism		glucose metabolic process	oxireductase act/NADP binding/NAD binding
AGAP003785	-1.06272	3.74907e-11	glucose dehydrogenase (acceptor)		metabolism		oxidation reduction proc/alcohol metabolic proc	oxireductase act
AGAP004593	-1.06327	0.0174882	EH domain-containing protein 1		metabolism		GTP catabolic proc	GTPase act/ion binding
AGAP008016	-1.06339	0.017551	acyl-CoA oxidase		metabolism		fatty acid metabolic process	oxireductase act/acyl-CoA oxidase activity
AGAP009330	-1.06417	0.0256579	Troponin C isoform 4''		structural			calcium ion binding
AGAP010229	-1.06453	0.029185	beta-ureidopropionase		metabolism		nitrogen compound metabolic process	hydrolase activity, acting on carbon-nitrogen bonds
AGAP007480	-1.06456	5.91799e-05	cytochrome P450 CYP6AH1		detoxification		oxidation reduction proc/detoxification	oxireductase act/ion binding
AGAP000534	-1.06486	0.000676933	glutathione synthase		detoxification		glutathione biosynthetic proc	ATP binding/ligase act
AGAP004629	-1.06525	1.51869e-05	n/a		cell function			calcium ion binding
AGAP003814	-1.06573	9.86876e-05	very-long-chain (3R)-3-hydroxyacyl-(acyl-carrier protein) dehydratase	IPR007482 Tyr_Pase-like_PTPLA	metabolism
AGAP004261	-1.06586	0.0381491	n/a		unknown
AGAP009985	-1.06599	0.00378499	4-nitrophenylphosphatase		metabolism		metabolic process	hydrolase act
AGAP007339	-1.06615	1.81828e-09	Troponin C, isoform 3		structural			calcium ion binding
AGAP002652	-1.06684	4.44578e-05	n/a		metabolism		oxidation-reduction process	oxireductase act
AGAP009738	-1.067	1.24657e-05	GRX3: glutaredoxin	IPR010357 DUF953_thioredox	detoxification		redox metabolism
AGAP006795	-1.06773	3.70566e-09	Aper1: Peritrophin-1		metabolism		chitin metabolic proc	chitin binding
AGAP013544	-1.06793	1.95399e-14	L-gulonate 3-dehydrogenase		metabolism		fatty acid metabolic process	oxireductase act/NAD+ binding/coenzyme binding
AGAP008141	-1.068	0	argininosuccinate lyase		metabolism		cellular amino acid metabolic process/arginine biosynthetic process via ornithine	argininosuccinate lyase activity
AGAP005100	-1.06821	0.00324029	charged multivesicular body protein 5	Aldolase superfamily	transport		protein transport
AGAP006343	-1.06825	4.69318e-06	PGRPS2: Peptidoglycan Recognition Protein (Short) 2		immunity	immunity/Toll path	peptidoglycan catabolic process	N-acetylmuramoyl-L-alanine amidase activity
AGAP009311	-1.06832	0.0278975	Tocopherol (alpha) transfer protein-like		transport		transport	transporter act
AGAP005749	-1.06857	0.000460317	GSTO1: glutathione S-transferase omega class		detoxification		metabolic proc	glutathione transferase activity/protein binding
AGAP007053	-1.0686	1.23604e-05	n/a		cell function		regulation of cell growth	insulin-like growth factor binding
AGAP008054	-1.06901	6.73305e-06	chemosensory protein	Insect pheromone-binding protein A10/OS-D (IPR005055)/Chemosensory protein Csp2 superfamily	chemosensory			receptor activity
AGAP007391	-1.06915	0.000117123	n/a	Streptomyces cyclase/dehydrase (IPR005031)	unknown
AGAP003733	-1.06925	0.0113284	Alpha-tocopherol transfer protein-like protein		transport		transport	transporter act
AGAP005294	-1.06929	0.0224638	n/a		metabolism		GTP catabolic proc	GTPase act
AGAP001372	-1.06952	0.0319192	n/a	HMW kininogen (IPR002395)	diverse		The kininogens are multidomain proteins, belonging to the Type 3 cystatin family
AGAP000610	-1.06971	0.0143217	n/a	Glutamine-rich region profile	unknown
AGAP004358	-1.06982	0.0128139	alkyldihydroxyacetonephosphate synthase		metabolism		lipid biosynthetic proc	oxireductase act
AGAP012425	-1.07005	1.08135e-05	n/a	Leu-rich rpt	immunity	immunity/LRR		protein binding
AGAP009051	-1.07028	2.20347e-08	n/a		unknown
AGAP006643	-1.0703	0.0255812	n/a	IPR001611 Leuc-rich repeat / IPR003591 Leu-rich_rpt_typical-subtyp	immunity	immunity/LRR	putative LRR (same domains as APL)	protein binding
AGAP004737	-1.07039	0.00177885	Rhomboid-4, isoform B		proteolysis		proteolysis	peptidase act/serine type and ion binding
AGAP007636	-1.07083	0.0461094	phosphatidate phosphatase LPIN	Lipin, N-terminal (IPR007651)/HAD-like superfamily	metabolism		metabolic process
AGAP010859	-1.07149	0.0327036	n/a		transport		neurotransmitter transport	neurotransmitter:sodium symporter activity
AGAP008647	-1.072	0	n/a		unknown
AGAP003767	-1.07219	3.22846e-07	n/a		cell function			transferase activity
AGAP010972	-1.07238	0.0208911	n/a		unknown
AGAP003493	-1.07265	0	Sugar transporter ERD6-like 6		transport		transmembrane transport	transmembrane transport substrate specific
AGAP010875	-1.07266	0.0234771	Ras-related protein Rab-18		metabolism		GTP catabolic process/nucleocytoplasmic transport/signal transduction	GTPase act/GTP binding/nucleotide binding
AGAP008990	-1.07277	0.0235044	lysophospholipase III		metabolism		lipid metabolic process	O-acyltransferase activity
AGAP011125	-1.07302	0.0418704	L-galactose dehydrogenase		metabolism		oxidation-reduction process	oxireductase act
AGAP010164	-1.07323	1.23217e-05	carnitine O-palmitoyltransferase 1		cell function			transferase activity, transferring acyl groups
AGAP009906	-1.07361	0.0086812	n/a		unknown
AGAP010471	-1.07366	1.06427e-06	n/a		unknown
AGAP009745	-1.07376	1.89442e-05	Sugar transporter ERD6-like 4		transport		transmembrane transport	substrate-specific transmembrane transporter activity
AGAP006194	-1.07382	0	n/a		unknown
AGAP011079	-1.07407	0.0298852	n/a	TLDc (IPR006571)	unknown
AGAP010145	-1.07416	0.0422479	n/a	Major royal jelly-related (IPR003534)	unknown
AGAP007867	-1.07432	0.000484628	n/a		unknown
AGAP004846	-1.07448	0.00021013	SCRB9: Class B Scavenger Receptor		immunity	immunity/PRR		cell adhesion
AGAP008684	-1.07459	1.14892e-08	juvenile hormone epoxide hydrolase		metabolism		metabolism/response to toxin	epoxide hydrolase activity
AGAP010131	-1.07461	0	ornithine decarboxylase antizyme 1		metabolism		negative regulation of catalytic activity	ornithine decarboxylase inhibitor activity
AGAP009104	-1.07485	0.00707474	n/a		metabolism		lipid metabolic process	catalytic act/hydrolase
AGAP013511	-1.075	1.86066e-06	cytochrome P450 CYP6AG2		detoxification		oxireduction proc/detoxification	oxireductase act/electron carrier/heme binding/monooxygenase act
AGAP012329	-1.07525	0.000213426	n/a		unknown
AGAP006220	-1.07551	6.84698e-05	XD18014		metabolism		oxidation-reduction process	oxidoreductase activity, acting on CH-OH group of donors/metal ion binding
AGAP006546	-1.0756	0.0241033	n/a	Cytochrome P450, E-class, group I, CYP2B-like (IPR008068)	detoxification		oxidation-reduction process	oxidoreductase activity/monooxygenase activity/iron ion binding
AGAP005088	-1.07588	0.00301435	n/a	IPR012937 DUF1693	unknown
AGAP011810	-1.07591	1.99516e-11	Retinol dehydrogenase 12 (all-trans/9-cis/11-cis)		metabolism		oxidation-reduction process	nucleotide binding/oxidoreductase activity
AGAP001799	-1.07612	0.00128972	tropomyosin 1	Potassium channel, voltage dependent, KCNQ1 (IPR005827)/IPR005827 K_chnl_volt-dep_KCQN1/Spectrin repeat superfamily	transport		potassium ion transport	voltage-gated potassium channel activity
AGAP003713	-1.07657	0	n/a		unknown
AGAP004532	-1.07689	1.18178e-06	3-ketoacyl-CoA reductase		metabolism		oxidation-reduction process	oxireductase act/nucleotide binding
AGAP005400	-1.07722	5.75529e-05	four and a half LIM domains	Zinc finger, LIM-type (IPR001781)	RTT			zinc ion binding
AGAP005071	-1.07727	0.038372	calcium release-activated calcium channel protein 1	IPR012446 CRAC_channel	cell function
AGAP009080	-1.07731	0.00807421	FAD-dependent oxidoreductase domain-containing protein 1		metabolism		oxidation-reduction process	oxireductase act
AGAP002382	-1.07744	0.0058375	n/a	von Willebrand factor, type A (IPR002035)	unknown			protein binding
AGAP003220	-1.07773	0.0174749	n/a		cell function			transferase act/phosphorus groups
AGAP008762	-1.07781	0.000180771	n/a		RTT		regulation of transcription, DNA-dependent	sequence-specific DNA binding transcription factor activity
AGAP004859	-1.07787	0.0484545	serine protease snake		proteolysis	Other serine proteases	proteolysis	serine-type peptidase activity
AGAP011287	-1.07798	0.00307834	GALE5: galectin5		immunity	immunity/PRR		carbohydrate binding
AGAP003023	-1.07806	0.0484909	syntaxin-binding protein 1		transport		vesicle mediated transport/exocytosis
AGAP011271	-1.07821	0.0101051	cation-transporting ATPase 13A3/4/5		transport		ATP catabolic process/cation transport	ATPase activity/transmembrane transporter activity
AGAP000808	-1.07902	0.0175947	n/a		unknown
AGAP001616	-1.07912	0.0275185	n/a		unknown
AGAP001951	-1.07915	3.92826e-05	butyryl-CoA dehydrogenase		metabolism		oxidation-reduction process	oxireductase act
AGAP010870	-1.0793	0.000226278	solute carrier family 27 (fatty acid transporter), member 1/4		metabolism		metabolic process	catalytic activity
AGAP012343	-1.07935	0.0220113	Neuromusculin	Ig-like	cell function	cell adhesion		protein binding
AGAP004136	-1.07962	0.0434486	n/a	IPR019749 Band_41_domain/IPR000798 Ez/rad/moesin	unknown
AGAP002418	-1.07986	0.00280536	CYP4D15 cytochrome P450		detoxification		oxidation reduction proc	oxireductase act/ion binding
AGAP003541	-1.08004	0.00252549	Eukaryotic translation elongation factor 1 alpha 1		metabolism		biosynthetic proc/catabolic proc/translational elongation	GTPase act/RNA binding/oxireductase act
AGAP007967	-1.08022	0.0309269	selenide, water dikinase		metabolism		metabolic process	kinase act/selenide, water dikinase activity
AGAP011560	-1.08039	0.0197692	n/a		cell function		regulation of Rho protein signal transduction	Rho guanyl-nucleotide exchange factor activity
AGAP005082	-1.08039	7.36329e-05	n/a	IPR009543 VPSAP	diverse		protein localization
AGAP003289	-1.08061	0	carbonic anhydrase	IPR001148 Carbonic_anhydrase_a	metabolism
AGAP006974	-1.08065	0.00227925	TOLL9: Toll-like protein 9		immunity	immunity/Toll path	immunity response	Toll pathway
AGAP007198	-1.08082	0.0177198	n/a		unknown
AGAP013365	-1.08087	0	n/a		transport		lipid transport	lipid binding
AGAP003099	-1.08129	0.000152261	hydroxypyruvate isomerase	Xylose isomerase, TIM barrel domain (IPR012307)	unknown
AGAP010714	-1.0813	0.00282632	very-long-chain enoyl-CoA reductase		metabolism		lipid metabolic process	oxidoreductase activity, acting on the CH-CH group of donors
AGAP007679	-1.08142	1.73229e-06	n/a	Snake toxin-like superfamily	immunity	immunity/effectors	toxins/defense
AGAP004921	-1.08247	8.27967e-05	CASPS5: caspase (short class) 5		immunity	immunity	proteolysis/apoptotic activity	cysteine type endopeptidase activity/receptor binding
AGAP008906	-1.0828	0.0277982	Brefeldin A-inhibited guanine nucleotide-exchange protein		cell function		regulation of ARF protein signal transduction	ARF guanyl-nucleotide exchange factor activity
AGAP004877	-1.08288	3.8836e-08	paramyosin	IPR008374 SF_assemblin/IPR000533 Tropomyosin	structural			motor activity
AGAP009604	-1.08302	0.00167652	n/a	IPR006616 DM9_repeat/IPR001859 Ribosomal_P2	structural		translation	structural constituent of ribosome
AGAP007921	-1.08304	0.000531045	sterol carrier protein 2		metabolism		metabolic process	transferase act/sterol binding
AGAP004079	-1.08317	0.00186339	low molecular weight phosphotyrosine protein phosphatase		metabolism		protein dephosphorilation	acid phosphatase act
AGAP003066	-1.08321	4.75426e-08	n/a		unknown
AGAP012401	-1.08323	0	AGM1	(Trans)glycosidases superfamily	metabolism		carbohydrate metabolic process	catalytic act/cation binding
AGAP009463	-1.08336	2.70354e-05	ATP-binding cassette sub-family G member 1		metabolism		ATP catabolic process	ATPase activity/phosphopantetheine binding
AGAP004785	-1.08391	0.0278356	alpha-tocopherol transfer protein-like		transport		transport	transporter act
AGAP001313	-1.084	1.30352e-06	Muscular protein 20	Calponin homology domain (IPR001715)	recognition			protein binding
AGAP007135	-1.08464	0.0491602	tripartite motif-containing protein 71		transport			phosphotransferase activity/zinc ion binding
AGAP010427	-1.08478	0.00207592	serine palmitoyltransferase		metabolism		biosynthetic process	transferase activity/ pyridoxal phosphate binding
AGAP007452	-1.08488	0.00745851	neuronal guanine nucleotide exchange factor		cell function		regulation of Rho protein signal transduction	enzyme regulator activity
AGAP002215	-1.08556	0.000728332	n/a	Armadillo-type fold (IPR016024)	unknown			protein binding
AGAP003623	-1.08605	0.000390582	long-chain acyl-CoA synthetase		metabolism		metabolic process	catalytic activity
AGAP001569	-1.08634	4.84375e-09	myosin alkali light chain 1		structural			calcium ion binding
AGAP007567	-1.08645	0.0249006	Membrane bound O-acyltransferase domain containing 2a	Membrane bound O-acyl transferase, MBOAT (IPR004299)	unknown
AGAP010630	-1.08645	0	transient-receptor-potential-like protein		transport		calcium ion transmembrane transport	transmembrane transport/calcium channel activity
AGAP007520	-1.08651	0.0278498	Peroxisomal membrane protein PMP34		transport		transport
AGAP002672	-1.08653	0.0103198	n/a	IPR000742 EG-like_dom	recognition			protein binding
AGAP000648	-1.08666	0.0348918	n/a	HSP20-like chaperone (IPR008978)	cell function
AGAP012305	-1.08685	2.36886e-07	Muscle LIM protein at 84B		rtt			zinc ion binding
AGAP004039	-1.08689	0.0348874	afadin		recognition		signal transduction	protein binding
AGAP000296	-1.08709	0	n/a	Arginine-rich region profile	unknown
AGAP001366	-1.08721	0.000532349	n/a		proteolysis	Other serine proteases	proteolysis	serine type peptidase act
AGAP001041	-1.08736	0.000257854	E3 ubiquitin-protein ligase MARCH5		cell function			protein binding
AGAP001053	-1.08736	0	n/a	Troponin (IPR001978)/Lysine-rich region profile	structural
AGAP004148	-1.08739	1.2015e-05	CLIPB5: Clip-Domain Serine Protease		immunity	immunity/CLIP-domain serine proteases	proteolysis	serine-type endopeptidase activity
AGAP007029	-1.08749	3.19187e-07	glucosyl/glucuronosyl transferases		metabolism		metabolic process	transferase activity
AGAP000407	-1.08802	0.015959	n/a		cell function			enzyme regulator act/growth factor act
AGAP008495	-1.0881	0.0142966	bis(5'-nucleosidyl)-tetraphosphatase		metabolism			hydrolase activity/bis(5'-nucleosyl)-tetraphosphatase activity
AGAP007674	-1.08825	0.00186281	GIPC PDZ domain containing family, member 2	PDZ	recognition			protein binding
AGAP005093	-1.08827	4.05847e-05	n/a		cell function		homophilic cell adhesion	calcium ion bindin
AGAP007386	-1.0888	0	LYSC7: C-Type Lysozyme		immunity	immunity/effectors	cell wall macromolecule catabolic process	lysozyme activity
AGAP010050	-1.08887	0.0082808	n/a		unknown
AGAP000359	-1.08909	0.0114668	n/a	[extracellular region/cytoskeleton]	structural		cell adhesion/chitin metabolic proc	structural molecule activity
AGAP011464	-1.08921	7.17784e-06	n/a	IPR008547 DUF829_TMEM53/alpha/beta-Hydrolases superfamily	metabolism		metabolic process
AGAP000792	-1.08926	0.00206432	adenosylhomocysteinase		metabolism		one carbon metabolic proc	hydrolase act
AGAP006225	-1.08967	0	aldehyde oxidase		metabolism		oxidation-reduction process	oxidoreductase activity, acting on CH-OH group of donors/metal ion binding
AGAP008441	-1.08988	0.000428858	n/a		unknown
AGAP008065	-1.08989	2.35367e-13	n/a	CUB (IPR000859)/Spermadhesin, CUB domain superfamily	diverse			general
AGAP004633	-1.08994	1.56862e-06	Sodium-independent sulfate anion transporter		transport		sulfate transport	sulfate transmembrane transport
AGAP001026	-1.09035	0.0198208	carboxypeptidase A		proteolysis		proteolysis	peptidase act/metallocarboxypeptidase act
AGAP006773	-1.09042	2.823e-08	n/a	IPR005552 Scramblase	cell function		involved in the redistribution of phospholipids after cell activation or injury
AGAP012038	-1.0905	0.00535732	glutamate--cysteine ligase regulatory subunit	NAD(P)-linked oxidoreductase superfamily	detoxification		redox metabolism
AGAP003164	-1.09053	0.0102461	n/a	IPR000008 C2_Ca-dep	recognition			protein binding
AGAP005504	-1.09069	0.00134727	phospholipid scramblase 1	IPR005552 Scramblase	proteolysis		involved in the redistribution of phospholipids after cell activation or injury
AGAP004455	-1.09087	0	GNBPB1: 3-Glucan Binding Protein	IPR008985 Concanavalin A-like lectin/glucanase; IPR000757 Glycoside hydrolase, family 16	immunity	immunity/Toll path	immunity / carbohydrate metabolic process	cell recognition / hydrolase activity
AGAP001981	-1.09109	1.06069e-10	n/a	Haemolymph juvenile hormone binding (IPR010562)	chemosensory		embryogenesis regulation
AGAP011984	-1.09138	0.00822279	UDP-N-acetyl-alpha-D-galactosamine:polypeptide N-acetylgalactosaminyltransferase 20		cell function			transferase activity, transferring glycosyl groups/carbohydrate binding
AGAP007685	-1.09147	0.038825	n/a		signalling		regulation of Rho protein signal transduction	phospholipid binding/enzyme regulator activity
AGAP003139	-1.09192	0	SRPN9: serine protease inhibitor (serpin)		immunity	immunity/serpins	proteolysis	peptidase activity/serine type endopeptidase inhibitor activity
AGAP003663	-1.09207	0	ATP-dependent RNA helicase DBP2		RTT			helicase act/ATP binding
AGAP004848	-1.0922	0.00120366	n/a		unknown
AGAP000528	-1.09244	0.000877397	n/a		RTT		regulation of transcription	DNA binding/transcription factor
AGAP008632	-1.09302	5.11523e-06	alpha-aminoadipic semialdehyde synthase		metabolism		oxidation-reduction process	oxireductase act/nucleotide binding
AGAP008366	-1.09335	2.71907e-07	TEP2: thioester-containing protein		immunity	immunity/PRR	negative regulation of endopeptidase activity	endopeptidase inhibitor activity
AGAP000414	-1.09346	0.00731657	prostaglandin reductase 1		metabolism		oxidation-reduction process	oxireductase act
AGAP004440	-1.09366	5.52534e-11	spectrin beta		cell function			lipid binding
AGAP011859	-1.09395	0.000704389	beta-glucuronidase		metabolism		carbohydrate metabolic process	hydrolase activity, acting on glycosyl bonds/cation binding
AGAP010240	-1.09415	1.41442e-13	Late trypsin		proteolysis	Other serine proteases	proteolysis	serine-type endopeptidase activity
AGAP011726	-1.09436	0.000120026	n/a		structural			ATP binding/motor act
AGAP009446	-1.0947	0.0218558	solute carrier family 9 (sodium/hydrogen exchanger), member 8		transport		ion transport/regulation of pH	transmembrane transport/antiporter act
AGAP002010	-1.09479	0.00180603	n/a		unknown
AGAP008908	-1.09526	0	actin-related protein 2/3 complex subunit 1A		structural		regulation of actin filament polymerization	actin binding
AGAP008704	-1.09534	0.000146143	Juvenile hormone-inducible protein		cell function			transferase activity, transferring phosphorus-containing groups
AGAP005961	-1.09572	0.00421417	Zyg-11 protein homolog	Armadillo	unknown			protein binding
AGAP007111	-1.09581	0.0194561	n/a		unknown
AGAP003848	-1.09611	0.000768813	Acyl-CoA thioesterase 9.1	Thioesterase/thiol ester dehydrase-isomerase superfamily	metabolism		Lipid metabolism and transport
AGAP012191	-1.09623	0.00467815	n/a	IPR005631 DUF339/YgfY-like superfamily	unknown
AGAP009224	-1.09665	0.000105608	n/a		metabolism		oxidation-reduction process	oxireductase act/ion binding
AGAP003484	-1.09678	0.042864	Oxysterol-binding protein		recognition			phospholipid binding
AGAP006131	-1.09684	0.0271337	n/a		unknown
AGAP013533	-1.0969	1.82874e-05	n/a	IPR010562 Haemolymph_juvenile_hormone-bd	chemosensory		neuropeptide signaling pathway
AGAP005971	-1.09702	0	n/a	Phospholipase B-like (IPR007000)	metabolism			catalytic act/phospholipase
AGAP007996	-1.09745	0.0270625	nuclear receptor-binding protein		recognition		protein phosphorylation	protein kinase activity
AGAP003613	-1.09759	0.00992886	Palmitoyltransferase ZDHHC3	Zinc finger, DHHC-type, palmitoyltransferase (IPR001594)	RTT			zinc ion binding
AGAP009785	-1.09765	0.0154353	n/a	Potassium channel, voltage dependent, Kv3.4 (IPR005405)	transport		potassium ion transport	voltage-gated potassium channel activity
AGAP011937	-1.09839	2.23112e-07	n/a		metabolism		carbohydrate metabolic process/chitin metabolic process	protein binding/chitin binding/hydrolase act
AGAP008923	-1.09841	0	n/a		unknown
AGAP010631	-1.09844	2.69589e-05	n/a		unknown
AGAP010171	-1.09849	0.0338274	n/a		RTT			RNA binding
AGAP010193	-1.09857	0.00195046	CTLGA3: C-Type Lectin (CTL) - galactose binding A3		immunity	immunity/PRR		carbohydrate binding
AGAP003734	-1.0987	0.0153482	n/a		transport		transport	transporter act
AGAP004161	-1.09882	0.000925542	n/a		unknown
AGAP007363	-1.09884	0.0337761	n/a	IPR002744 DUF59	unknown
AGAP006713	-1.09895	4.82414e-08	GPRGR28: gustatory receptor		chemosensory		G-protein coupled receptor signaling pathway/sensory perception of taste	signal transducer activity/GPCR signaling
AGAP005652	-1.09961	3.75968e-06	ATP-dependent RNA helicase DDX5/DBP2		RTT			ATPase activity/helicase
AGAP001023	-1.09965	3.0642e-10	n/a		unknown
AGAP003418	-1.09974	2.03335e-11	stearoyl-CoA desaturase (delta-9 desaturase)		metabolism		fatty acid biosynthetic proc	oxireductase act
AGAP009894	-1.09979	0.0299956	n/a	IPR013057 AA_transpt_TM	unknown
AGAP008035	-1.09985	0.00455916	n/a		structural		microtubule-based movement	ATP binding/microtubule motor activity
AGAP004611	-1.10029	0.000537461	prolyl 4-hydroxylase		metabolism		oxidation-reduction process	oxireductase act/ion binding
AGAP011727	-1.10102	0.026598	n/a	T_SNARE_dom	transport		vesicle-mediated transport	protein binding
AGAP001791	-1.10153	1.14142e-11	Endothelin converting enzyme 1		proteolysis		proteolysis	metallopeptidase act
AGAP010934	-1.10163	0.0472116	n/a		metabolism		carbohydrate metabolic process	hydrolase activity/protein binding
AGAP010458	-1.10193	2.82205e-05	Ninjurin 1		cell function		cell adhesion/tissue regeneration
AGAP006223	-1.10215	0.0332473	glucosyl/glucuronosyl transferases		metabolism		metabolic process	transferase activity, transferring glycosyl groups
AGAP009554	-1.10232	3.82629e-05	n/a		recognition			cytoskeletal protein binding/actin binding
AGAP006030	-1.10267	0.00151379	mitoferrin		transport		transport
AGAP006121	-1.10284	3.7914e-05	n/a		unknown
AGAP007474	-1.10331	0.000792032	Talin-1		structural		cytoskeletal anchoring at plasma membrane	cytoskeletal protein binding/insulin receptor binding/structural molecule act	http://metazoa.ensembl.org/Anopheles_gambiae/Gene/Summary?g=AGAP004922;r=2L:6049763-6053107;t=AGAP004922-RA
AGAP006646	-1.10395	0.0132779	HOT_ANOGA: Probable hydroxyacid-oxoacid transhydrogenase, mitochondrial		metabolism			oxireductase act/metal ion binding
AGAP004303	-1.10418	0.000177962	integrin alpha-ps		cell function		cell adhesion
AGAP004944	-1.10424	0.00184486	heat shock 70kDa protein 1/8		cell function			ATP binding	http://metazoa.ensembl.org/Anopheles_gambiae/Gene/Summary?g=AGAP007056;r=2L:41904985-41905713;t=AGAP007056-RA
AGAP001205	-1.10454	2.1839e-05	chitin synthase	Nucleotide-diphospho-sugar transferases superfamily	metabolism			transferase act
AGAP009867	-1.10497	0.0327478	AFG1-family ATPase		cell function			ATP binding
AGAP000815	-1.10515	0.000127795	INTB: integrin beta subunit		cell function		cell-matrix adhesion/multicellular organismal development	receptor activity
AGAP003421	-1.10527	0	n/a		unknown
AGAP004329	-1.10617	0.0183297	n/a	Blood group Rhesus C/E/D polypeptide (IPR002229)/Rab5-interacting protein (Rab5ip)	unknown
AGAP006263	-1.10625	0	ARR2: arrestin Arr2-like		signalling		signal transduction
AGAP003608	-1.10628	0	n/a		unknown
AGAP000235	-1.10646	0.00249065	thymosin isoform 2		structural		cytoskeleton organization	actin binding
AGAP002536	-1.10647	0.000496037	n/a		cell function			calcium ion binding
AGAP010897	-1.10665	4.35257e-05	n/a	Fibronectin_type3	cell function		fibronectins are involved in a number of important functions: e.g., wound healing; cell adhesion; blood coagulation; cell differentiation and migration; maintenance of the cellular cytoskeleton; and tumour metastasis	protein binding
AGAP002524	-1.10678	0.000443841	n/a		unknown
AGAP011045	-1.10714	0.00594184	n/a		unknown
AGAP001512	-1.10781	2.8783e-07	glutamate--cysteine ligase catalytic subunit		detoxification		glutathione metabolic proc	glutamato cysteine ligase act
AGAP010152	-1.10784	0.0255418	n/a		unknown
AGAP005807	-1.10805	0.00423039	n/a	HMW glutenin (IPR001419)/ZASP (IPR006643)	diverse		ZASP may be the direction of intracellular proteins to multiprotein complexes	nutrient reservoir activity
AGAP009095	-1.10849	0.00243442	n/a		cell function		cell communication	lipid binding/phosphatidylinositol binding
AGAP001325	-1.10855	0	peroxiredoxin 5, atypical 2-Cys peroxiredoxin		metabolism		oxidation-reduction process	oxireductase act/ antioxidant act
AGAP001093	-1.10859	0.00654776	fos-like antigen, invertebrate		RTT		regulation of transcription	DNA binding/ transcription factor
AGAP002425	-1.1096	1.16466e-06	Cysteine sulfinic acid decarboxylase		metabolism		carboxylic acid metabolic proc	lyase act/ion binding
AGAP007906	-1.10981	6.66134e-15	Spink6	Prot_inh_Kazal	recognition			protein binding
AGAP010151	-1.11044	0.0250981	n/a		cell function			hydrolase activity
AGAP002350	-1.11072	1.7115e-06	troponin T, fast skeletal muscle	Tropomyosine domain	structural			binding
AGAP000694	-1.11079	0	CEC2: cecropin anti-microbial peptide B		immunity	immunity/effectors	defense response to bacterium	defense response to bacterium
AGAP009221	-1.11085	3.5468e-06	SRPN5: serine protease inhibitor (serpin)		immunity	immunity/serpins	proteolysis	peptidase activity/serine type endopeptidase inhibitor activity
AGAP006907	-1.11091	0.000988331	Cat eye syndrome chromosome region, candidate 1a		metabolism		purine ribonucleoside monophosphate biosynthetic process	deaminase activity
AGAP007294	-1.11104	0.000103403	IAP1: Inhibitor of Apoptosis 1		immunity	immunity		protein binding/metal ion binding
AGAP004088	-1.11112	0.00189485	n/a	Ankyrin repeat (same as CACTUS)	signalling			protein binding
AGAP000327	-1.11141	7.45949e-05	tyrosine aminotransferase		metabolism		cellular aminoacid metabolic proc	lyase act
AGAP006103	-1.11151	3.89506e-11	n/a	DM9 repeat (IPR006616)	unknown
AGAP002862	-1.11161	6.03961e-14	CYP6AA1: cytochrome P450		detoxification		oxidation reduction proc/detoxification	oxireductase act/ion binding
AGAP013079	-1.11167	4.75318e-06	n/a		unknown
AGAP008190	-1.11169	0.0448074	Gliotactin	Carboxylesterase, type B (IPR002018)/alpha/beta-Hydrolases superfamily	metabolism		metabolism/other enzymes
AGAP010767	-1.11176	0.019728	n/a		cell function		intracellular signal transduction/regulation of Rho protein signal	Rho guanyl-nucleotide exchange factor activity/ enzyme regulator act/protein binding/phospholipid binding
AGAP013459	-1.11222	9.92659e-09	n/a		unknown
AGAP009616	-1.11237	1.5286e-09	n/a		transport		ion transport
AGAP003759	-1.11242	1.41576e-10	Juvenile hormone-inducible protein		chemosensory			transferase activity, transferring phosphorus-containing groups
AGAP009193	-1.11265	0	GSTE4: glutathione S-transferase epsilon class 4		detoxification			transferase act
AGAP011138	-1.11289	0.0311707	myosin XVIII	[myosin complex]	structural			ATP binding/motor act
AGAP006360	-1.11317	0	glutamate synthase (NADPH/NADH)		metabolism		oxidation-reduction process/glutamate biosynthetic process	oxidoreductase activity/glutamate synthase activity
AGAP005757	-1.11338	6.22719e-06	COEAE2E carboxylesterase alpha esterase		metabolism		metabolic process	hydrolase activity
AGAP001622	-1.1134	0	myosin light chain 5		structural			calcium ion binding
AGAP010563	-1.11388	0.000319282	solute carrier family 7 (cationic amino acid transporter, y+ system)		transport		amino acid transmembrane transport	amino acid transmembrane transporter activity
AGAP012291	-1.11433	1.1178e-08	cytochrome P450 CYP9J3		detoxification		oxireduction proc/detoxification	oxireductase act/electron carrier/heme binding
AGAP004904	-1.11438	0	CAT1: catalase 1		detoxification		response to oxidative stress	catalase & peroxidase act/heme binding
AGAP006342	-1.11468	0	PGRPS3: Peptidoglycan Recognition Protein (Short) 3		immunity	immunity/Toll path	peptidoglycan catabolic process	N-acetylmuramoyl-L-alanine amidase activity
AGAP012412	-1.11511	0.00685971	ceramide glucosyltransferase		cell function			transferase activity, transferring glycosyl groups
AGAP009197	-1.11515	2.28749e-06	GSTE3: glutathione S-transferase epsilon class 3		detoxification			transferase act
AGAP005840	-1.11518	0.0121063	n/a	FYVE/PHD zinc finger superfamily	RTT		DNA replication/repair
AGAP013146	-1.11519	1.32942e-07	Aminopeptidase N1		proteolysis		proteolysis	metallopeptidase act
AGAP000987	-1.11543	3.77148e-07	CPAP3-A1b control protein HCTL023		metabolism		chitin metabolic proc	chitin binding
AGAP003763	-1.11551	0.00610125	Juvenile hormone-inducible protein		chemosensory			transferase act
AGAP005996	-1.11583	5.60143e-08	CPR21: cuticular protein 21 RR-1 family	insect cuticle	structural			structural constituent of cuticle
AGAP008847	-1.11626	0.0213902	gamma-tubulin complex component 4		structural		microtubule cytoskeleton organization
AGAP005499	-1.11628	6.04428e-05	dehydrogenase/reductase SDR family member 11 precursor		metabolism		oxidation-reduction process	oxireductase act/nucleotide binding
AGAP000784	-1.11635	0.00065581	Abhydrolase domain containing 4	Epoxide hydrolase-like (IPR000639)/alpha/beta-Hydrolases superfamily	metabolism			catalytic act
AGAP005645	-1.1164	0	dehydrogenase/reductase SDR family member 11 precursor		metabolism		oxidation-reduction process	oxireductase act/nucleotide binding
AGAP010232	-1.11658	0.0490857	all-trans-retinol dehydrogenase (NAD+)		metabolism		oxireduction proc/metabolism	oxireductase act/nucleotide binding
AGAP001218	-1.11694	0	Tubulin alpha-4A chain		structural		metabolic and cellular processes/GTP metabolic proc/protein polymerization	GTPase act/structural molecule act
AGAP009436	-1.11727	0.0167994	n/a		unknown
AGAP010122	-1.11727	0.000194354	CPR132: cuticular protein	insect cuticle	structural			structural constituent of cuticle
AGAP012111	-1.11749	0.000415148	sphingolipid delta-4 desaturase		metabolism		oxireduction proc/lipid metabolic proc	oxidoreductase activity
AGAP007960	-1.11753	0.000999115	n/a		unknown
AGAP007907	-1.11809	0	salivary Kazal 1	Prot_inh_Kazal	unknown			protein binding
AGAP009194	-1.11812	1.87734e-06	GSTE2: glutathione S-transferase epsilon class 2		detoxification			transferase act
AGAP005381	-1.11822	1.74012e-10	hexosaminidase		metabolism		carbohydrate metabolic proc	hydrolase act/ion binding
AGAP006660	-1.11826	9.26201e-11	isocitrate dehydrogenase		metabolism		oxidation-reduction process/generation of precursor metabolites and energy catabolic process	oxidoreductase activity/magnesium ion binding/NAD binding
AGAP004793	-1.11844	2.97285e-08	ornithine--oxo-acid transaminase		metabolism		metabolic process	transaminase act
AGAP001215	-1.11846	0.000189843	Tetratricopeptide repeat protein 39C	TPR-like superfamily	cell function	protein interaction		protein interaction
AGAP001047	-1.1189	0.00136396	inositol polyphosphate 1-phosphatase		metabolism		phosphatydilinositol phosphorylation
AGAP003717	-1.11927	0.00371837	Twinfilin-1		structural			actin binding
[truncated: 590 more rows]

## Sheet: cutoff 1,25
Gene ID	Experiment - Fold Change (Transformed values)	Kal's Z-test: A_gamb_inf vs A_gamb_ctrl original values - P-value	Gene description	IPR domain	Functional classes	Functional sub-classes	Biological Process	Molecular function
AGAP007782	3.98601	0.000356078	n/a		RTT		regulation of transcription, DNA-dependent	DNA binding
AGAP007830	3.98601	0	n/a		unknown
AGAP007343	3.36498	0	LYSC2: C-Type Lysozyme		immunity	immunity/effectors	cell wall macromolecule catabolic process	lysozyme activity
AGAP011654	3.3228	0	membrane dipeptidase	IPR008257 Peptidase_M19	proteolysis		proteolysis	dipeptidase activity, dipeptidyl-peptidase activity, metalloexopeptidase activity
AGAP000629	2.73438	0.0284433	n/a		cell function			transferase activity, transferring acyl groups other than amino-acyl groups
AGAP008927	2.73438	0.0284433	protein TILB homolog	IPR001611 leucine-rich repeat	immunity	immunity/LRR
AGAP007880	2.73438	0.0284433	3-ketoacyl-CoA reductase		metabolism		oxidation-reduction process	nucleotide binding, oxidoreductase activity
AGAP003714	2.73438	0.00194366	HPX3: heme peroxidase		detoxification		response to oxidative stress	peroxidase activity
AGAP010180	2.73438	0.0284433	centrosomal protein CEP97	IPR001611 leucine-rich repeat	immunity	immunity/LRR		protein binding
AGAP010831	2.61797	0.00036682	TEP8: thioester-containing protein		immunity	immunity/melanization	negative regulation of endopeptidase activity	endopeptidase inhibitor activity
AGAP001985	2.55778	0.0469061	Soluble guanylate cyclase 88E		cell function		intracellular signal transduction	guanylate cyclase activity, heme binding, nucleotide binding
AGAP008328	2.55778	0.0469061	n/a		diverse			zinc ion binding
AGAP008257	2.55778	0.0469061	nitric-oxide synthase, invertebrate		metabolism		nitric oxide biosynthetic process	nitric-oxide synthase activity
AGAP007709	2.55778	0.0469061	potassium voltage-gated channel Eag-related subfamily H member 6		RTT		regulation of transcription, DNA-dependent	signal transducer activity, voltage-gated potassium channel activity
AGAP007318	2.55778	0.0469061	n/a		unknown			none
AGAP012978	2.55778	0.0469061	n/a		unknown			none
AGAP013480	2.55778	0.0469061	n/a		unknown			none
AGAP002502	2.46474	0.00789827	translation initiation factor 4G		metabolism		RNA metabolic process	DNA binding, RNA binding
AGAP011992	2.36804	0.0125971	Lysosomal acid lipase	IPR006693 AB_hydrolase_lipase	metabolism		lipid metabolic process
AGAP012015	2.36804	0.0125971	n/a		unknown			none
AGAP007199	2.36804	0.0125971	DEF3: defensin anti-microbial peptide 3		immunity	immunity/effectors	defense response to bacterium
AGAP002270	2.27007	0	CLIPB7: Clip-Domain Serine Protease		immunity	immunity/melanization	Proteolysis	serine-type endopeptidase activity
AGAP009217	2.26723	0.0200789	CLIPB12: Clip-Domain Serine Protease		immunity	immunity/melanization	proteolysis	serine-type endopeptidase activity
AGAP007752	2.18189	0	n/a		transport			transmembrane transporter activity
AGAP002202	2.16172	0.031974	CYP325E1 : cytochrome P450		detoxification			electron carrier activity, heme binding, iron ion binding, monooxygenase activity, oxidoreductase activity, acting on paired donors, with incorporation or reduction of molecular oxygen
AGAP005768	2.16172	0.031974	HEX1A: hexamerin		metabolism			nutrient reservoir activity
AGAP001135	2.11804	0.0010673	n/a		RTT		DNA replication initiation	ATP binding, DNA binding, nucleoside-triphosphatase activity
AGAP004316	2.04786	0	n/a		unknown			none
AGAP013252	2.00649	0	n/a		proteolysis	Other serine proteases	proteolysis	serine-type endopeptidase activity
AGAP005072	1.99301	0.000212671	n/a		proteolysis	Other serine proteases	proteolysis	serine-type endopeptidase activity
AGAP005306	1.98125	0.00378949	calcium/calmodulin-dependent protein kinase I		metabolism		protein phosphorylation	ATP binding, transferase activity, protein serine/threonine kinase activity
AGAP013487	1.95959	0	n/a		proteolysis	Other serine proteases	proteolysis	serine-type endopeptidase activity
AGAP001659	1.9335	0.0324043	hexamerin	IPR013788 Hemocyanin/hexamerin	diverse			Arthropod hemocyanin/insect LSP (protonet)
AGAP010773	1.9335	0.013498	n/a	IPR002181 Fibrinogen_a/b/g_C	immunity	coagulation	signal transduction	gamma fibrinogen (protonet)
AGAP009530	1.9335	0.0324043	n/a		RTT		nucleic acid binding
AGAP007007	1.9335	0.0324043	n/a		unknown			None
AGAP008972	1.9335	0.013498	n/a		RTT		DNA repair, DNA replication
AGAP012986	1.9335	0.0324043	n/a		structural		Epidermal growth factor-like domain
AGAP001614	1.89866	0.00162008	n/a		RTT			nucleic acid binding, zinc ion binding
AGAP005215	1.89279	0.00372765	O-sialoglycoprotein endopeptidase	Kae1/YgjD family (IPR017861)	RTT		DNA maintenance
AGAP002810	1.8721	0.0205622	45 kDa calcium-binding protein		diverse			calcium ion binding
AGAP003626	1.8721	0.0010558	n/a		proteolysis	Other serine proteases	proteolysis	serine-type endopeptidase activity
AGAP000686	1.8721	0.0205622	n/a		cell function			tetratricopeptide repeats (TPR)-like
AGAP006053	1.8721	0.0205622	n/a		unknown			None
AGAP011037	1.8721	0.0205622	n/a		unknown			none
AGAP003249	1.83269	3.6579e-10	CLIPB3: Clip-Domain Serine Protease		immunity	immunity/melanization	proteolysis	serine-type endopeptidase activity
AGAP010815	1.83003	6.24403e-08	TEP1 (CM000358 11206189..11206882): thioester-containing protein		immunity	immunity/IMD path	negative regulation of endopeptidase activity	Endopeptidase inhibitor activity
AGAP007186	1.80862	0.0023087	n/a		unknown			none
AGAP005987	1.79007	8.05921e-05	n/a		cell function		growth (TGF-b)	Transforming growth factor-beta
AGAP012173	1.79007	1.37412e-06	n/a	ankyrin-repeat (same as CACTUS)	signalling
AGAP004581	1.77304	0.000620622	Heat shock protein 70kDa		cell function			ATP binding
AGAP008235	1.76504	0.0123325	n/a		diverse			zinc ion binding
AGAP008318	1.74283	0.0470145	n/a	sperm-tail protein	unknown
AGAP013425	1.74283	0.0470145	IR101: ionotropic receptor	Periplasmic binding protein-like II superfamily	transport			Ion metabolism and transport
AGAP003943	1.74283	0.0470145	regulatory factor X 1/2/3		RTT		regulation of transcription, DNA-dependent	DNA binding
AGAP013193	1.72937	0.0291242	n/a		RTT			nucleotide binding
AGAP003056	1.72937	0.0291242	n/a		RTT			nucleic acid binding, zinc ion binding
AGAP008178	1.71912	1.11022e-16	n/a		unknown			none
AGAP009676	1.71386	0.0114548	histone acetyltransferase MYST2		RTT			DNA binding, sequence-specific DNA binding transcription factor activity, transferase activity, transferring acyl groups other than amino-acyl groups, zinc ion binding
AGAP003689	1.6998	0	CLIPC7: Clip-Domain Serine Protease		immunity	immunity/CLIP-domain serine proteases	Proteolysis	serine-type endopeptidase activity
AGAP000607	1.68921	0	SG1-like salivary protein		unknown			none
AGAP007035	1.6877	2.31942e-09	APL1B: Anopheles Plasmodium-responsive Leucine-Rich Repeat 1B		immunity	immunity/IMD path		sequence-specific DNA binding, sequence-specific DNA binding transcription factor activity
AGAP003271	1.67446	0.00423089	Dynein, axonemal, heavy chain 5		metabolism		ATP catabolic process, microtubule-based movement	ATP binding, ATPase activity, microtubule motor activity
AGAP000169	1.67446	0.0267144	fanconi anemia group M protein	P-loop_NTPase IPR027417	RTT			ATP binding, ATP-dependent helicase activity, nucleic acid binding
AGAP001078	1.67446	0.0167025	n/a		unknown			none
AGAP003691	1.67206	0	n/a		proteolysis			proteolysis, serine-type endopeptidase activity
AGAP004324	1.66569	0	Protein yellow	Royal_jelly-related IPR003534	unknown
AGAP011623	1.65285	0.00157896	n/a		metabolism			DNA metabolism and recombination
AGAP010818	1.65104	0.00246507	TEP11: thioester-containing protein		immunity	immunity/melanization	negative regulation of endopeptidase activity	endopeptidase inhibitor activity
AGAP005526	1.64767	6.74997e-05	cubilin		diverse			calcium ion binding
AGAP009215	1.64316	0.00956815	CLIPB18: Clip-Domain Serine Protease		immunity	immunity/melanization	proteolysis	serine-type endopeptidase activity
AGAP007036	1.64063	1.17378e-09	APL1A: Anopheles Plasmodium-responsive Leucine-Rich Repeat 1A		immunity	immunity/IMD path		Sequence-specific DNA binding, sequence-specific DNA binding transcription factor activity
AGAP001648	1.6392	1.19497e-06	CLIPB17: Clip-Domain Serine Protease		immunity	immunity/melanization	proteolysis	serine-type endopeptidase activity
AGAP003441	1.6392	0.0151727	n/a		metabolism		negative regulation of peptidase activity	peptidase inhibitor activity
AGAP006959	1.6341	0	molecular chaperone HtpG		metabolism		protein folding, response to stress	ATP binding
AGAP013541	1.6341	0.0242131	n/a		unknown			none
AGAP009126	1.63096	0.00223972	protein expanded	IPR019748 FERM_central cytoskeletal related	structural
AGAP005612	1.61376	0	n/a		unknown			none
AGAP004195	1.60978	0.00012023	D-2-hydroxyglutarate dehydrogenase, mitochondrial		metabolism			UDP-N-acetylmuramate dehydrogenase activity, flavin adenine dinucleotide binding
AGAP007349	1.60877	0.00316376	n/a		unknown			none
AGAP010814	1.60134	0	TEP6: thioester-containing protein		immunity	immunity/PRR	negative regulation of endopeptidase activity	endopeptidase inhibitor activity
AGAP010830	1.59653	0.000167344	TEP9: thioester-containing protein		immunity	immunity/PRR	negative regulation of endopeptidase activity	endopeptidase inhibitor activity
AGAP008654	1.5848	0	TEP12: thioester-containing protein		immunity	immunity/PRR	negative regulation of endopeptidase activity	endopeptidase inhibitor activity
AGAP005396	1.56631	1.60779e-05	n/a		unknown			None
AGAP011302	1.56631	0.0310302	alkaline phosphatase		metabolism		dephosphorylation	alkaline phosphatase activity
AGAP010601	1.55884	0.000763512	n/a		metabolism			belongs to insulin family
AGAP006430	1.55749	0	CTLGA2: C-Type Lectin (CTL) - galactose binding A2		immunity	immunity/PRR		carbohydrate binding
AGAP000844	1.55611	0.000443086	Progestin and adipoQ receptor family member 4	HlyIII-related IPR004254	recognition			none
AGAP013443	1.55025	0.0498785	Plasma glutamate carboxypeptidase		proteolysis		proteolysis	peptidase activity
AGAP004956	1.55025	0.0498785	DNA replication licensing factor MCM4		RTT		DNA replication initiation	ATP binding, DNA binding, nucleoside-triphosphatase activity
AGAP011769	1.55025	0.0498785	fanconi anemia group D2 protein		unknown			none
AGAP003627	1.54892	3.27738e-13	n/a		proteolysis	Other serine proteases	proteolysis	serine-type endopeptidase activity
AGAP008233	1.5424	0.0153656	n/a		unknown			none
AGAP013048	1.54028	0.00867483	SRA stem-loop-interacting RNA-binding protein, mitochondrial precursor		RTT		nucleic acid binding	nucleotide binding
AGAP010057	1.53753	2.31113e-07	Nicotinic acetylcholine receptor, beta-2 subunit		chemosensory			extracellular ligand-gated ion channel activity
AGAP013364	1.52857	0.0439269	n/a		structural			vacuolar ATPase assembly integral membrane protein
AGAP010693	1.52857	0.000834321	periodic tryptophan protein 2	WD40_repeat IPR001680	cell function			protein binding
AGAP006183	1.52857	0.0439269	slit protein	leucine-rich repeat domain	immunity	immunity/LRR		Leucine rich-repeat
AGAP003913	1.52677	5.93701e-11	histone H2A		RTT		nucleosome assembly	DNA binding
AGAP004405	1.5219	0.000741828	glucose-repressible alcohol dehydrogenase transcriptional effector homolog	IPR001611 leucine-rich repeat domain	immunity	immunity/LRR		protein binding
AGAP010815	1.52165	0	TEP1 (CM000358 11202090..11205737) thioester-containing protein		immunity	immunity/IMD path	negative regulation of endopeptidase activity	Endopeptidase inhibitor activity
AGAP006198	1.52104	0	n/a		unknown			none
AGAP010816	1.51792	0	TEP3: thioester-containing protein		immunity	immunity/PRR	negative regulation of endopeptidase activity	endopeptidase inhibitor activity
AGAP009916	1.51489	0	n/a		unknown			none
AGAP000497	1.51461	0.0214056	n/a		diverse			zinc ion binding
AGAP009879	1.51149	0.00343964	CPR81: cuticular protein RR-1 family		structural			structural constituent of cuticle
AGAP009682	1.51149	0.0385835	n/a		unknown			none
AGAP000680	1.51149	0.0385835	n/a		cell function			phosphate-containing compound metabolic process
AGAP002671	1.51149	0.0385835	beta-1,3-galactosyltransferase 1		metabolism		protein glycosylation	galactosyltransferase activity
AGAP000042	1.50934	0.00602083	histone-lysine N-methyltransferase		RTT		histone H4-K20 trimethylation	histone methyltransferase activity (H4-K20 specific)
AGAP003246	1.5078	0	CLIPB2: Clip-Domain Serine Protease		immunity	immunity/CLIP-domain serine proteases	proteolysis	serine-type endopeptidase activity
AGAP001198	1.50523	9.11624e-05	chymotrypsin		proteolysis	Other serine proteases	proteolysis	serine-type endopeptidase activity
AGAP010237	1.49768	0.0338315	n/a		metabolism			galactose-binding like
AGAP009587	1.49768	0.00934956	AP endonuclease 1		RTT		DNA repair, nucleic acid phosphodiester bond hydrolysis	DNA binding, endonuclease activity
AGAP004894	1.49768	0.0338315	n/a		unknown			none
AGAP000978	1.49365	0.000210378	origin recognition complex subunit 5		RTT		DNA replication
AGAP005746	1.49287	0.0165615	n/a		diverse			metal ion binding
AGAP010528	1.49135	1.11022e-16	n/a		unknown
AGAP002839	1.48986	0.000186399	WD repeat-containing protein 85	InterPro:WD40_repeat	cell function			protein binding
AGAP009251	1.48986	0.00823468	n/a		proteolysis	Other serine proteases	proteolysis	serine-type endopeptidase activity
AGAP003248	1.48914	0	n/a		proteolysis	Other serine proteases	proteolysis	serine-type endopeptidase activity
AGAP005796	1.48684	2.19859e-06	pebble		cell function		cell morphogenesis, cytokinesis, positive regulation of GTPase activity, positive regulation of neuron differentiation, regulation of Rho protein signal transduction	GTPase activator activity, Rho guanyl-nucleotide exchange factor activity
AGAP009637	1.482	0.00364946	Bardet-Biedl syndrome 2 protein		unknown			none
AGAP002835	1.48079	0.000945884	Alpha-tocopherol transfer protein-like protein		transport		transport	transporter activity
AGAP011968	1.48079	0.000945884	ionotropic receptor IR76b		signalling		ionotropic glutamate receptor signaling pathway	extracellular-glutamate-gated ion channel activity, ionotropic glutamate receptor activity
AGAP000291	1.47673	0.0127704	Translocase of inner mitochondrial membrane 44 homolog (yeast)		transport		intracellular protein transport	P-P-bond-hydrolysis-driven protein transmembrane transporter activity
AGAP006136	1.47296	0.00073737	Monocyte to macrophage differentiation factor 2	HlyIII-related IPR004254	cell function		cytolysis
AGAP008613	1.47193	0.00283231	polypeptide N-acetylgalactosaminyltransferase		metabolism		protein glycosylation	transferase activity, transferring glycosyl groups
AGAP008953	1.4686	0.0226852	TIMELESS-interacting protein		RTT		cell cycle, replication fork protection, response to DNA damage stimulus
AGAP004651	1.4686	0.0226852	n/a		RTT			nucleic acid binding, zinc ion binding
AGAP011672	1.46615	0.0467988	n/a		RTT			nucleic acid binding, zinc ion binding
AGAP003095	1.46561	0	yellow protein		diverse			six-bladed beta-propeller domain
AGAP006958	1.46033	0	HSP83_ANOGA: Heat shock protein 83		cell function		protein folding, response to stress	ATP binding
AGAP013221	1.45748	0	n/a		proteolysis	Other serine proteases	proteolysis	serine-type endopeptidase activity
AGAP001067	1.45743	0.0407385	n/a		unknown			none
AGAP006348	1.45729	0	LRIM1	leucine-rich repeat domain	immunity	immunity/IMD path
AGAP002649	1.45436	0.00755922	n/a		unknown			none
AGAP010717	1.45436	0.00755922	CPR143: cuticular protein	insect cuticle	structural			structural constituent of cuticle
AGAP010604	1.45384	8.01793e-07	Insulin-like peptide 3 precursor		unknown			none
AGAP002557	1.45209	0	glucose dehydrogenase (acceptor)		structural		peroxisome organization	integral to peroxisomal membrane
AGAP002106	1.4469	0.00258122	xeroderma pigmentosum group C-complementing protein		RTT		nucleotide-excision repair	damaged DNA binding
AGAP005926	1.44391	0.0308785	senataxin		diverse			protein binding
AGAP010725	1.43958	0.00446722	Prestin		transport		sulfate transport	secondary active sulfate transmembrane transporter activity
AGAP010290	1.43857	0.0268922	Protein Wnt		structural		actin cytoskeleton reorganization, intracellular signal transduction	ATP binding, metal ion binding, phospholipid binding, protein serine/threonine kinase activity, small GTPase regulator activity
AGAP010056	1.43509	0	hexosaminidase		metabolism		carbohydrate metabolic process	beta-N-acetylhexosaminidase activity, cation binding
AGAP008290	1.43081	0.00775978	TRY6_ANOGA: Trypsin-6		proteolysis		digestion, proteolysis	serine-type endopeptidase activity
AGAP009943	1.43081	0.00775978	DnaJ homolog subfamily A member 5		cell function		protein folding	nucleic acid binding, zinc ion binding
AGAP005839	1.43014	1.44775e-06	MFS transporter, FLVCR family		transport		transmembrane transport
AGAP004726	1.42623	0.0177973	Uncharacterized protein CG3556		transport		cobalamin transport	cobalamin binding
AGAP009729	1.42302	0.00519974	CCAP:cardioacceleratory peptide	increases free hemolymph sugar concentration	metabolism
AGAP004424	1.42302	0.00519974	n/a		RTT			nucleic acid binding, zinc ion binding
AGAP010529	1.42271	1.74305e-14	n/a		unknown
AGAP004203	1.4209	0	Vitellogenin-A1		transport		lipid transport	lipid transporter activity
AGAP003165	1.42053	0.000169085	Succinate-semialdehyde dehydrogenase I		metabolism		oxireduction process	oxidoreductase activity, acting on the aldehyde or oxo group of donors, NAD or NADP as acceptor
AGAP004337	1.42013	0.00047926	GA-binding protein transcription factor, alpha		RTT			sequence-specific DNA binding transcription factor activity
AGAP013260	1.41962	0	Acidic mammalian chitinase precursor		metabolism		carbohydrate metabolic process, chitin catabolic process	cation binding, chitinase actitity
AGAP005077	1.41518	0.036221	n/a	DNA-binding domain	RTT
AGAP001511	1.41457	0	n/a		unknown			none
AGAP005834	1.40927	0.00180189	COEJHE2E carboxylesterase		proteolysis		proteolysis	hydrolase activity
AGAP003756	1.40927	0.0273186	n/a		RTT			basic helix-loop-helix (bHLH) domain
AGAP000456	1.40683	0.0237483	n/a	P53-induced protein	diverse
AGAP010376	1.40608	0.00525175	n/a		diverse			SH3 (src Homology-3) domains
AGAP011970	1.40535	1.84804e-08	Abhydrolase domain-containing protein 7		metabolism		metabolic process	catalytic activity
AGAP009844	1.40518	0	CLIPB15: Clip-Domain Serine Protease		immunity	immunity/CLIP-domain serine proteases	proteolysis	serine-type endopeptidase activity
AGAP002331	1.40478	0	sodium-independent sulfate anion transporter		transport		sulfate transport	sulfate transmembrane transporter activity
AGAP001106	1.40095	2.83764e-05	Disconnected protein		transport			zinc ion binding
AGAP000553	1.40095	0.0156554	WHITE_ANOGA: protein white		metabolism		ATP catabolic process, transport	ATP binding, ATPase actitity, pigment binding
AGAP005889	1.39673	0	n/a		unknown			none
AGAP004048	1.39139	0.0484566	n/a	prefolding complex	cell function		protein folding
AGAP007043	1.39025	0	n/a		proteolysis	Other serine proteases	proteolysis	serine-type endopeptidase activity
AGAP008255	1.38979	0.00401819	Nitric oxide synthase		metabolism		nitric oxide biosynthetic process	FMN binding, NADP binding, flavin adenine dinucleotide binding, heme binding, iron ion binding, nitric-oxide synthase activity
AGAP001661	1.38715	0.0315016	n/a	ubiquitin-ubiquitin ligase activity	metabolism		ubiquitin-dependent protein catabolic process
AGAP009974	1.38664	0	n/a		unknown			none
AGAP009013	1.38658	0.00206061	Methionine aminopeptidase		cell function		cellular process, proteolysis	aminopeptidase activity, metal ion binding, metalloexopeptidase activity
AGAP004118	1.38554	0.00158025	SCRAL1: Class A Scavenger Receptor (SRCR domain) with Lysyl Oxidase domain		metabolism			copper ion binding, oxidoreductase activity, acting on the CH-NH2 group of donors, oxygen as acceptor, scavenger receptor activity
AGAP003565	1.38506	0.0237433	n/a		RTT			DNA binding, zinc ion binding
AGAP007033	1.38324	0	APL1C: Anopheles Plasmodium-responsive Leucine-Rich Repeat 1C	Leucin-rich repeat	immunity	immunity/IMD path		Sequence-specific DNA binding, sequence-specific DNA binding transcription factor activity
AGAP001919	1.38042	0	protein disulfide-isomerase A6		metabolism		cell redox homeostasis, glycerol ether metabolic process	electron carrier activity, isomerase activity, protein disulfide oxidoreductase activity
AGAP008440	1.37934	0	Uricase		metabolism		purine nucleobase metabolic process, urate catabolic process	urate oxidase activity
AGAP010812	1.37549	0	TEP4: thioester-containing protein		immunity	immunity/melanization	negative regulation of endopeptidase activity	endopeptidase inhibitor activity
AGAP001168	1.37339	0.000192195	n/a	cell division (telomerase)	cell function			YLP motif-containing protein 1
AGAP011509	1.36968	5.67348e-09	COEunkn carboxylesterase		metabolism			hydrolase activity
AGAP011790	1.36884	0	CLIPA2: Clip-Domain Serine Protease		immunity	immunity/CLIP-domain serine proteases	proteolysis	serine-type endopeptidase activity
AGAP006940	1.36719	0.0154445	n/a		unknown			none
AGAP008270	1.36719	0.0154445	n/a		RTT			nucleic acid binding, zinc ion binding
AGAP009776	1.36719	0.00776482	Anoctamin-10		transport		Ion transport, transport	chloride channel activity
AGAP010768	1.36175	0.000111237	NEFA-interacting nuclear protein NIP30		diverse			NEFA-interacting nuclear protein NIP30
AGAP009644	1.36128	0.000212859	DNA-directed RNA polymerases I and III subunit RPAC2		RTT		transcription, DNA-dependent	DNA binding, DNA-directed RNA polymerase activity
AGAP008809	1.36128	0.000212859	n/a		unknown			none
AGAP002429	1.35594	0.000183592	CYP314A1 cytochrome P450		detoxification			electron carrier activity, heme binding, iron ion binding, monooxygenase activity, oxidoreductase activity, acting on paired donors, with incorporation or reduction of molecular oxygen
AGAP008807	1.35512	0	n/a		transport			lipid transporter activity
AGAP006373	1.35287	5.61972e-05	n/a		diverse			zinc ion binding
AGAP003692	1.35287	0.0200347	n/a		proteolysis		proteolysis	metallopeptidase activity, zinc ion binding
AGAP003912	1.35156	0.0265369	Histone H2B		RTT		nucleosome assembly	DNA binding
AGAP000144	1.35138	1.03873e-05	progestin and adipoQ receptor family member 3		recognition
AGAP007745	1.35129	5.11219e-10	n/a		unknown			none
AGAP003205	1.35082	9.55478e-10	n/a		transport			transmembrane transport
AGAP010567	1.34908	0.0406953	solute carrier family 7 (cationic amino acid transporter), member 4		transport			amino acid transmembrane transporter activity
AGAP007110	1.34807	0.0470183	protein vein		cell function			Epidermal growth factor-like domain
AGAP009593	1.34807	0.0470183	CBPA1_ANOGA: Zinc carboxypeptidase A 1		proteolysis		digestion, proteolysis	metal ion binding, metallocarboxypeptidase activity, zinc ion binding
AGAP009768	1.34733	0.000755913	solute carrier family 6 (neurotransmitter transporter, GABA) member 1		transport			neurotransmitter:sodium symporter activity
AGAP011387	1.34421	0.00190386	ribosome assembly protein SQT1	signal transducing G protein	metabolism
AGAP011114	1.34421	0.00190386	mRNA-decapping enzyme subunit 2		RTT			RNA binding, hydrolase activity, manganese ion binding
AGAP012946	1.34201	0	n/a		proteolysis	Other serine proteases	proteolysis	serine-type endopeptidase activity
AGAP011449	1.34195	0.00324287	integrator complex subunit 8		cell function			tetratrico peptide repeat region
AGAP009791	1.34064	0.0195421	membrane metallo-endopeptidase-like 1		proteolysis		proteolysis	metallopeptidase activity
AGAP002805	1.33957	0.0224712	DNA excision repair protein ERCC-4		RTT		DNA metabolic process	DNA binding, endonuclease activity
AGAP010807	1.3384	0.0258564	tRNA pseudouridine synthase		RTT		pseudouridine synthesis, tRNA processing	RNA binding, pseudouridine synthase activity
AGAP011781	1.33769	0	CLIPA12: Clip-Domain Serine Protease		immunity	immunity/CLIP-domain serine proteases	proteolysis	serine-type endopeptidase activity
AGAP001505	1.33757	0.00726947	Transmembrane emp24 protein transport domain containing 1b		transport		transport	integral to membrane
AGAP008281	1.33746	0	n/a		chemosensory			odorant binding
AGAP006231	1.33714	0.0297729	serine/threonine-protein phosphatase dullard homolog		metabolism		dephosphorylation	phosphatase activity
AGAP005464	1.33576	0.0343092	GPRDIH1: putative diuretic insect hormone receptor 1		chemosensory		hormone-mediated signaling pathway	G-protein coupled receptor activity, diuretic hormone receptor activity
AGAP009259	1.33512	3.12895e-08	lysophospholipid acyltransferase 7		cell function		membrane bound O-acyl transferase	integral to membrane
AGAP001424	1.33309	0	heat shock protein 90kDa beta		cell function		protein folding, response to stress	ATP binding
AGAP000971	1.33257	0.0143869	prolyl 4-hydroxylase		metabolism			L-ascorbic acid binding, iron ion binding, oxidoreductase activity, acting on single donors with incorporation of molecular oxygen, incorporation of two atoms of oxygen, procollagen-proline 4-dioxygenase activity
AGAP005722	1.33257	0.04568	n/a		unknown			none
AGAP002984	1.33257	0.00157956	n/a		unknown			none
AGAP009091	1.33167	0.00538919	aromatic-L-amino-acid decarboxylase		metabolism		cellular amino acid metabolic process	carboxy-lyase activity, pyridoxal phosphate binding
AGAP009859	1.3305	0	n/a		unknown			none
AGAP011427	1.32685	0.00399568	n/a		proteolysis	Other serine proteases	proteolysis	serine-type endopeptidase activity
AGAP002301	1.32602	0.000771108	bud site selection protein 31		cell function
AGAP010282	1.32083	0.0183295	DNA mismatch repair protein MSH2		RTT		mismatch repair	ATP binding, mismatched binding
AGAP001508	1.32032	0	n/a		unknown			none
AGAP013117	1.31989	0	n/a		proteolysis	Other serine proteases	proteolysis	serine-type endopeptidase activity
AGAP000847	1.31976	0.044104	CDC-like kinase		metabolism			ATP binding, protein serine/threonine kinase activity
AGAP007138	1.31939	0	Wurst		cell function		protein folding
AGAP010442	1.31746	0.00576356	GPRFZ2: putative frizzled 2-like receptor		chemosensory		Wnt receptor signaling pathway, multicellular organismal development	signal transduction, G-protein coupled receptor activity, Wnt-activated receptor activity
AGAP002489	1.31746	0.0117228	n/a		unknown			none
AGAP011369	1.3161	0	gelsolin		chemosensory			Geosolin, odorant binding
AGAP011792	1.31546	0	CLIPA7: Clip-Domain Serine Protease		immunity	immunity/CLIP-domain serine proteases	proteolysis	serine-type endopeptidase activity
AGAP008282	1.31539	0	n/a		chemosensory			odorant binding
AGAP012202	1.31339	1.18794e-14	H2B_ANOGA_c: histone H2B		RTT		nucleosome assembly	DNA binding
AGAP010234	1.31337	0	microsomal triglyceride transfer protein large subunit		transport			lipid transporter activity
AGAP005888	1.31268	0	n/a		unknown			none
AGAP007107	1.31234	1.45439e-14	DnaJ homolog subfamily B member 4		cell function		protein folding
AGAP010431	1.31211	0.00985944	n/a		diverse			CUB domain
AGAP001227	1.31136	0.00314732	gamma-tubulin complex component 5		structural		microtubule cytoskeleton organization	microtubule organizing center, spindle pole
AGAP001588	1.31104	9.98222e-05	V-type H+-transporting ATPase subunit I		transport		ATP hydrolysis coupled proton transport	hydrogen ion transmembrane transporter activity
AGAP007407	1.31007	0.00204355	CTLMA4: C-Type Lectin (CTL) - mannose binding		immunity	immunity/PRR		carbohydrate binding
AGAP004192	1.30886	0	heat shock 70kDa protein 5		cell function			ATP binding
AGAP008942	1.30693	0.026694	solute carrier family 17 member 9		transport		transmembrane transport
AGAP004226	1.3064	0.0488494	n/a	unknown	unknown
AGAP009465	1.3064	0.0488494	n/a		cell function			ATP binding
AGAP007455	1.30408	0	LRIM10	Leucine-rich repeat	immunity	immunity/LRR
AGAP012952	1.30356	0.00696135	n/a		diverse			metal ion binding, zic ion binding
AGAP010833	1.30271	0.0123971	CLIPB14: Clip-Domain Serine Protease		immunity	immunity/CLIP-domain serine proteases	proteolysis	serine-type endopeptidase activity
AGAP001923	1.30233	0	solute carrier family 38 (sodium-coupled neutral amino acid transporter)		transport			amino acid transmembrane transporter activity
AGAP011791	1.30189	0	CLIPA1: Clip-Domain Serine Protease A1		immunity	immunity/CLIP-domain serine proteases	proteolysis	serine-type endopeptidase activity
AGAP001468	1.29985	1.40926e-10	n/a		recognition			hedgehog receptor activity
AGAP004700	1.29886	0	n/a		proteolysis	Other serine proteases	proteolysis	serine-type endopeptidase activity
AGAP012308	1.29777	8.67573e-12	ornithine decarboxylase		metabolism		polyamine biosynthetic process	catalytic actitvity
AGAP006906	1.29703	0.00206024	Cat eye syndrome critical region protein 1		metabolism		purine ribonucleoside monophosphate biosynthetic process	deaminase activity
AGAP005161	1.29703	0.000244825	polynucleotide 5'-hydroxyl-kinase GRC3/NOL9		RTT			pre-mRNA cleavage complex II Clp1
AGAP003543	1.29599	0.000993229	translation machinery-associated protein 16	unknown	metabolism
AGAP000979	1.29599	0.000993229	DNA polymerase gamma 2		RTT		glycyl-tRNA aminoacylation	glycyl-tRNA aminoacylation, glycine-tRNA ligase activity
AGAP003016	1.29576	0	mesencephalic astrocyte-derived neurotrophic factor homolog		cell function			Armet protein
AGAP008522	1.29491	0.0213078	transcription initiation factor TFIIH subunit 3		RTT		DNA repair, regulation of transcription, DNA-dependent
AGAP001864	1.28998	0.0129646	CYP4H15 cytochrome P450		detoxification			electron carrier activity, heme binding, iron ion binding, monooxygenase activity, oxidoreductase activity, acting on paired donors, with incorporation or reduction of molecular oxygen
AGAP001290	1.2898	0.00610279	replication factor C subunit 1		RTT		DNA replication	DNA replication factor C complex, ATP binding, DNA clamp loader activity
AGAP006358	1.289	3.47878e-06	n/a		cell function			tetratrico peptide repeat region
AGAP005912	1.289	0.0445049	guanine nucleotide-binding protein G(I)/G(S)/G(T) subunit beta-1	cell cycle control, apoptosis related	cell function
AGAP010530	1.28887	0	CLIPE4: Clip-Domain Serine Protease		immunity	immunity/CLIP-domain serine proteases	proteolysis	serine-type endopeptidase activity
AGAP000882	1.28799	0.0148169	17-beta-hydroxysteroid dehydrogenase type 6 precursor		metabolism		oxidation-reduction process	nucleotide binding, oxidoreductase activity
AGAP010063	1.28717	0.0108286	n/a		diverse			metal ion binding, nucleic acid binding, zinc ion binding
AGAP008435	1.28648	0.00793345	transient receptor potential cation channel subfamily C, invertebrate		transport			calcium channel activity
AGAP008849	1.2857	0	D-3-phosphoglycerate dehydrogenase		RTT		L-serine biosynthetic process	NAD binding, phosphoglycerate dehydrogenase activity
AGAP010766	1.28569	9.72514e-06	n/a		cell function			transferase activity, transferring phosphorus-containing groups
AGAP009918	1.28531	0	n/a	intercellular signalling protein	signalling
AGAP011547	1.28506	1.09983e-05	n/a		unknown			none
AGAP002091	1.28459	0	phosphoribosylformylglycinamidine synthase		metabolism		'de novo' IMP biosynthetic process	phosphoribosylformylglycinamidine synthase activity
AGAP008520	1.28386	1.08401e-06	n/a		unknown			none
AGAP000124	1.28204	0.0423132	inositol polyphosphate-4-phosphatase		cell function			phospholipid binding
AGAP000650	1.28204	0.000436762	ribonucleases P/MRP protein subunit RPP40		RTT			ribonuclease P
AGAP008782	1.28115	0	23.4 kDa salivary protein	Ricin_B_lectin IPR000772	recognition
AGAP011971	1.28097	0	Ser/Thr protein phosphatase/nucleotidase		metabolism		nucleotide catabolic process	hydrolase activity, acting on ester bonds, metal ion binding, nucleotide binding
AGAP012144	1.28092	1.28389e-05	Endoplasmic reticulum-Golgi intermediate compartment protein 3	Endoplasmic reticulum vesicle transporter, C-terminal (IPR012936)	transport
AGAP013455	1.28075	0.00861834	n/a	unknown	unknown
AGAP006945	1.28061	0.00632325	DNA repair and recombination protein RAD54B		RTT			ATP binding, DNA binding, helicase activity
AGAP011752	1.28039	0.00342332	tRNA(His) guanylyltransferase		RTT		tRNA modification	magnesium ion binding, tRNA guanylyltransferase activity
AGAP010059	1.27889	0.0486066	n/a		diverse			extracellular ligand-gated ion channel activity
AGAP009285	1.27889	0.0184221	n/a	signal transduction and transcription regulation	RTT
AGAP010510	1.27889	0.035015	tubulin beta		structural		microtubule-based movement, protein polymerization	protein polymerization, GTPase activity, structural molecule activity
AGAP003173	1.2776	0.00177684	n/a		RTT		nucleic acid binding	nucleotide binding
AGAP011788	1.27682	0	CLIPA14: Clip-Domain Serine Protease		immunity	immunity/CLIP-domain serine proteases	proteolysis	serine-type endopeptidase activity
AGAP007671	1.27654	0.0210513	n/a		unknown			none
AGAP004212	1.27639	0	calreticulin		cell function		protein folding	endoplasmic reticulum, calcium ion binding
AGAP000530	1.27628	0.0290101	Werner Syndrome-like exonuclease		RTT			3'-5' exonuclease activity, nucleic acid binding
AGAP004515	1.27628	0.0290101	n/a		unknown			none
AGAP003006	1.27628	0.00201693	n/a		cell function			surfeit locus protein SURF-6
AGAP006961	1.27564	2.37199e-07	molecular chaperone HtpG		metabolism		protein folding, response to stress	ATP binding
AGAP001768	1.2755	4.21693e-07	Gamma-interferon-inducible lysosomal thiol reductase		diverse			gamma-interferon-inducible lysosomal thiol reductase (GILT)
AGAP001989	1.27535	0	n/a		unknown			none
AGAP007039	1.2744	0	LRIM4	Leucine-rich repeat	immunity	immunity/LRR
AGAP000634	1.27431	0.00105082	RTEL1_ANOGA:Regulator of telomere elongation helicase 1 homolog		RTT		DNA repair, regulation of double-strand break repair via homologous recombination	4 iron, 4 sulfur cluster binding, ATP binding, ATP-dependent DNA helicase activity, DNA binding, metal ion binding
AGAP000179	1.27283	0	Amidophosphoribosyltransferase		metabolism		de novo' IMP biosynthetic process, nucleoside metabolic process, purine nucleobase biosynthetic process	amidophosphoribosyltransferase activity, iron-sulfur cluster binding, metal ion binding
AGAP002394	1.27278	0.000549929	DNA-directed RNA polymerase III subunit RPC3		RTT		transcription, DNA-dependent	DNA binding, DNA-directed RNA polymerase activity
AGAP007128	1.2721	9.35154e-08	BOP1_ANOGA: Ribosome biogenesis protein BOP1 homolog		RTT		rRNA processing, regulation of cell cycle
AGAP009296	1.27184	0.00887308	splicing factor 45		RTT			nucleic acid binding
AGAP004499	1.27184	0.00887308	Protein fem-1 homolog C	ankyrin repeat (same as CACTUS)	signalling
AGAP011805	1.27154	0	ornithine decarboxylase		metabolism		polyamine biosynthetic process	catalytic activity
AGAP000151	1.27123	0	n/a		unknown			none
AGAP011162	1.27112	0.00543892	cytoskeleton-associated protein 5	Armadillo-like helical, heat-type 3	structural
AGAP010278	1.27056	0.00334935	dihydrofolate reductase		metabolism		glycine biosynthetic process, nucleotide biosynthetic process	NADP binding, dihydrofolate reductase activity
AGAP000738	1.27056	0.0380381	Suppressor of defective silencing 3 homolog	histones like	RTT
AGAP007511	1.27056	4.42473e-09	ATP-dependent RNA helicase DDX54/DBP10		RTT			ATP binding, ATP-dependent helicase activity, RNA binding
AGAP003250	1.27035	0	CLIPB4: Clip-Domain Serine Protease		immunity	immunity/CLIP-domain serine proteases	proteolysis	serine-type endopeptidase activity
AGAP005189	1.2701	0.00207048	n/a		unknown			none
AGAP002594	1.2695	9.9279e-09	Apolipoprotein D		diverse			pigment binding
AGAP002593	1.26901	0	outer membrane lipoprotein Blc	Lipocalin/cytosolic fatty-acid binding domain (IPR000566)	recognition
AGAP009904	1.2687	0.000670548	tRNA (adenine-N(1)-)-methyltransferase non-catalytic subunit		RTT			translation initiation factor activity
AGAP007747	1.26844	1.92635e-10	n/a		unknown			none
AGAP001655	1.2681	0.00318141	n		unknown			none
AGAP009184	1.26771	0	n/a		signalling		signal transduction
AGAP011787	1.26756	1.31669e-10	CLIPA5: Clip-Domain Serine Protease		immunity	immunity/CLIP-domain serine proteases	proteolysis	serine-type endopeptidase activity
AGAP006670	1.26729	0	gamma-glutamyl hydrolase		metabolism		glutamine metabolic process	omega peptidase activity
AGAP000570	1.267	0	n/a		unknown			none
AGAP008834	1.26637	0.00085913	AKH1		chemosensory			Adipokinetic hormone
AGAP013120	1.26607	2.05496e-06	Chitotriosidase precursor		metabolism		carbohydrate metabolic process, chitin catabolic process	cation binding, chitinase activity
AGAP004954	1.26598	1.37803e-08	rhythmically expressed gene 2 protein		cell function			phosphoglycolate phosphatase activity
AGAP011064	1.2646	0.0179378	n/a		metabolism		negative regulation of catalytic activity	serine-type endopeptidase inhibitor activity
AGAP005201	1.26407	0.049948	n/a		RTT			nucleic acid-binding
AGAP007453	1.26334	0	LRIM9: leucine-rich immune protein (Short)	Leucine-rich repeat	immunity	immunity/LRR
AGAP008368	1.26236	0	TEP14: thioester-containing protein		immunity	immunity/PRR	negative regulation of endopeptidase activity	endopeptidase inhibitor activity
AGAP005848	1.26221	7.42034e-08	ficolin A		signalling		signal transduction
AGAP001219	1.26208	0	Tubulin alpha-4A chain		structural		microtubule-based movement, protein polymerization	GTP binding, GTPase activity, structural molecule activity
AGAP000999	1.26149	0.00271746	TOLL5A: Toll-like protein 5A		immunity	immunity/Toll path	innate immune response	transmembrane signaling receptor activity
AGAP006617	1.26149	0.00271746	Armadillo repeat-containing protein 6	Armadillo-like helical	unknown
AGAP010401	1.26049	0.028137	Flavin-containing monooxygenase FMO GS-OX-like 6		metabolism			N,N-dimethylaniline monooxygenase activity, NADP binding, flavin adenine dinucleotide binding
AGAP008516	1.25998	0.00307888	nicotinate phosphoribosyltransferase		metabolism		NAD biosynthetic process, nicotinate nucleotide salvage	nicotinate phosphoribosyltransferase activity, nicotinate-nucleotide diphosphorylase (carboxylating) activity
AGAP003503	1.25979	0.0117362	nuclear pore complex protein Nup133	Nucleoporin, Nup133/Nup155-like, C-terminal (IPR007187)	transport
AGAP009862	1.25936	0.0471374	n/a		cell function			WD40/YVTN repeat-like domain
AGAP002095	1.25936	0.0471374	retinoid X receptor		RTT		transcription, DNA-dependent,	metal ion binding, sequence-specific DNA binding, sequence-specific DNA binding transcription factor activity, steroid hormone receptor activity, zinc ion binding
AGAP006792	1.25929	9.37028e-14	n/a		unknown			none
AGAP000315	1.259	2.9976e-15	CLIPC6: Clip-Domain Serine Protease		immunity	immunity/CLIP-domain serine proteases	Proteolysis	serine-type endopeptidase activity
AGAP001798	1.25849	8.59327e-06	n/a		proteolysis	Other serine proteases	proteolysis	serine-type endopeptidase activity
AGAP012966	1.25726	2.00173e-13	n/a		unknown			none
AGAP011307	1.25721	0.00473038	n/a		signalling		signal transduction
AGAP004558	1.25695	0.00171083	nucleoporin NDC1	Nucleoporin protein Ndc1-Nup (IPR019049)	transport
AGAP000290	1.2568	7.74751e-06	n/a		proteolysis	Other serine proteases	proteolysis	serine-type endopeptidase activity
AGAP012382	1.25665	3.21926e-11	n/a		transport		transmembrane transport
AGAP006825	1.25665	0.00924434	TrpM		transport			ion channel activity
AGAP002375	1.25652	0.000526518	DNA-directed RNA polymerase subunit		RTT		transcription, DNA-dependent	DNA-directed RNA polymerase activity, nucleic acid binding, zinc ion binding
AGAP003251	1.25643	0	CLIPB1: Clip-Domain Serine Protease		immunity	immunity/CLIP-domain serine proteases	proteolysis	serine-type endopeptidase activity
AGAP006419	1.25613	0	Venom allergen		immunity	immunity		Allegern V5, Ver allegern, cysteine-rich secretory
AGAP001792	1.25612	8.72213e-06	n/a		metabolism			ATP binding, nucleoside-triphosphatase activity
AGAP010692	1.25584	0.00642473	n/a		proteolysis	Other serine proteases	proteolysis	serine-type endopeptidase activity
AGAP005693	1.2556	0	LRIM17/LRRD7	leucine-rich repeat domain	immunity	immunity/IMD path		Leucine-rich repeat
AGAP001492	1.2555	8.22177e-05	n/a		diverse			Cleft lip and palate transmembrane 1
AGAP010892	1.2554	1.25122e-13	Synaptic vesicle glycoprotein 2B		transport		transmembrane transport	transporter activity
AGAP005210	1.25523	3.24973e-07	translation initiation factor eIF-2B subunit gamma		metabolism		biosynthetic process	nucleotidyltransferase activity
AGAP004451	1.25446	1.11022e-16	Galactose-1-phosphate uridylyltransferase		metabolism		galactose metabolic process	UDP-glucose:hexose-1-phosphate uridylyltransferase activity, metal ion binding, zinc ion binding
AGAP007535	1.25373	0.00607685	n/a	unknown	unknown
AGAP010046	1.25272	3.67884e-08	n/a		unknown			none
AGAP011604	1.25261	0	n/a		unknown			none
AGAP011183	1.25254	0	n/a		unknown			none
AGAP008044	1.25229	0.000265526	programmed cell death 8 (apoptosis-inducing factor)		regulatory		cell redox homeostasis	flavin adenine dinucleotide binding, oxidoreductase activity
AGAP006445	1.25173	0.00574551	COP9 signalosome complex subunit 3		RTT			Winged helix DNA-binding, proteasome component
AGAP008625	1.25144	0.0418684	GPRSMO: putative smoothened receptor		metabolism		multicellular organismal development, smoothened signaling pathway	G-protein coupled receptor activity
AGAP008730	1.25118	0.00279956	6-pyruvoyltetrahydropterin/6-carboxytetrahydropterin synthase		metabolism		tetrahydrobiopterin biosynthetic process	6-pyruvoyltetrahydropterin synthase activity
AGAP001980	1.25078	0.0236585	n/a		transport		transmembrane transport
AGAP000269	1.25078	0.0236585	ubiquitin carboxyl-terminal hydrolase 30		metabolism		ubiquitin-dependent protein catabolic process	ubiquitin thiolesterase activity
AGAP003213	1.25061	0.0196151	nijmegen breakage syndrome protein 1	Forkhead-associated (FHA) domain (IPR000253)	diverse			protein binding
AGAP006092	1.25047	7.77463e-08	U3 small nucleolar RNA-associated protein 4	InterPro:WD40_repeat	RTT			protein binding
AGAP001435	-1.25052	9.49508e-06	pyrazinamidase/nicotinamidase		metabolism		metabolic process	calcium ion binding
AGAP012296	-1.25097	0	cytochrome P450 CYP9J5		detoxification		oxireduction proc/detoxification	oxireductase act/electron carrier/heme binding/monooxygenase act
AGAP005411	-1.25439	0.00729878	n/a	IPR001452 SH3_domain	unknown			protein binding
AGAP004375	-1.25486	0.000106784	UDP-N-acetyl-alpha-D-galactosamine:polypeptide N-acetylgalactosaminyltransferase 20		cell function		protein glycosilation	transferase act
AGAP000149	-1.25508	0.0238287	Ras association domain-containing protein 2/4		structural		signal transduction/microtubule based proc	GTP binding/ion binding
AGAP005496	-1.25644	0.00311233	LRIM12	leucine-rich repeat domain	immunity	immunity/LRR
AGAP008219	-1.25671	0	CYP6Z1: cytochrome P450		detoxification		oxidation reduction proc/detoxification	oxireductase act/ion binding
AGAP013194	-1.26045	0.000132532	n/a		cell function			transferase activity, transferring phosphorus-containing groups
AGAP005340	-1.26057	1.87361e-12	n/a		unknown
AGAP002236	-1.26104	5.85406e-05	n/a		RTT		regulation of transcription	transcription factor/sequence specific DNA binding
AGAP012317	-1.26144	7.3346e-08	n/a	IPR001611 Leuc-rich repeat / IPR003591 Leu-rich_rpt_typical-subtyp	immunity	immunity/LRR	putative LRR (same domains as APL)	protein binding
AGAP003766	-1.26543	2.13111e-06	n/a		cell function			transferase activity
AGAP011402	-1.26687	0.00276346	sphingolipid delta-4 desaturase		metabolism		fatty acid metabolic process	oxireductase act
AGAP009159	-1.26687	0	AMP dependent ligase		metabolism		metabolic process	catalytic activity
AGAP008213	-1.26946	1.33227e-15	cytochrome P450 CYP6M3		detoxification		oxidation-reduction process/detoxification	oxireductase act/monooxygenase act/electron carrier
AGAP002997	-1.26976	0.000694153	n/a	IPR008477 DUF758	unknown
AGAP000239	-1.2707	0.00313839	allantoinase		metabolism		allantoin catabolic proc	hydrolase act
AGAP008600	-1.27227	0.0123866	n/a		unknown
AGAP006991	-1.27256	0.0147517	n/a		metabolism		chitin metabolic proc	chitin binding
AGAP000818	-1.27393	0	CYP9K1 cytochrome P450		detoxification		oxidation reduction proc	oxireductase act/ ion binding
AGAP009946	-1.27463	4.44089e-16	GSTMIC3: glutathione transferase microsomal 3		detoxification			transferase act
AGAP007293	-1.27467	3.9968e-15	IAP7: Inhibitor of Apoptosis 7		immunity	immunity		protein binding/metal ion binding
AGAP003773	-1.27467	0.035894	n/a		unknown
AGAP005984	-1.27481	0	fatty acyl-CoA reductase 2		metabolism		lipid metabolic proc	oxireductase act/coenzyme binding
AGAP005056	-1.27512	4.4185e-05	cyclin-related protein FAM58A		RTT		regulation of transcription	protein kinase binding
AGAP009774	-1.27529	0.00421937	n/a	DENN domain (IPR001194)/uDENN_dom & dDENN (domain is found in several proteins involved in Rab-mediated processes or regulation of MAPKs signaling path)	signalling
AGAP013434	-1.27529	0.0430498	n/a	Antifreeze	chemosensory
AGAP002011	-1.27571	9.84429e-06	ammonium transporter Rh	Ammonium transporter AmtB-like (IPR024041)	transport		ammonium transport	ammonium transmembrane transporter activity
AGAP005502	-1.27593	4.55155e-09	dehydrogenase/reductase SDR family member 11 precursor		metabolism		oxidation-reduction process	oxireductase act/coenzyme binding
AGAP009815	-1.27602	0.000752689	n/a	Ankyrin repeat (same as CACTUS)	signalling			protein binding
AGAP011952	-1.27629	0.000888893	CASPS3: caspase (short class) 3		immunity	immunity	proteolysis/apoptotic activity	cysteine type endopeptidase activity/peptidase act
AGAP004382	-1.27643	1.68697e-09	GSTD3: glutathione S-transferase delta class 3		detoxification		glutathione metabolic process	glutathione transferase activity/protein binding
AGAP005313	-1.27973	0.00403282	n/a		unknown
AGAP011548	-1.28087	0.0239053	n/a		diverse			zinc ion binding
AGAP002391	-1.28186	0.0285722	COEAE5O carboxylesterase		metabolism		metabolic process	hydrolase activity
AGAP009629	-1.28406	0.00113309	OBP5: odorant binding protein antennal 5		chemosensory			odorant binding
AGAP006222	-1.28413	0	glucosyl/glucuronosyl transferases		metabolism		metabolic process	transferase activity, transferring glycosyl groups
AGAP002463	-1.28558	3.62248e-10	ubiquitin associated and SH3 domain-containing protein B		metabolism		RNA metabolic proc	protein binding/catalytic act
AGAP004548	-1.28941	0.000626504	LIM domain-containing protein		RTT			zinc ion bindin
AGAP006380	-1.29159	0	ATP-binding cassette, subfamily A (ABC1), member 3		metabolism		ATP catabolic process	ATPase activity/ion binding
AGAP003775	-1.29196	0.0024916	n/a		unknown
AGAP013078	-1.29358	7.10796e-07	Plasma glutamate carboxypeptidase precursor		proteolysis		proteolysis	peptidase act
AGAP008218	-1.29446	0	CYP6Z2: cytochrome P450		detoxification		oxidation reduction proc/detoxification	oxireductase act/detoxification/ion binding
AGAP012337	-1.29509	0.00858978	n/a		unknown
AGAP007286	-1.29617	4.44089e-16	n/a		unknown
AGAP002560	-1.29668	0.0465995	OR7: odorant receptor 7		chemosensory		neurological system process/behavior/response to stimulus	GPCR act/olfactory receptor act/odorant binding
AGAP004189	-1.29668	0.00236845	D-2-hydroxyglutarate dehydrogenase, mitochondrial		metabolism		oxidation-reduction process	oxireductase act
AGAP005319	-1.29711	3.25445e-07	n/a		transport		transmembrane transport	transporter act
AGAP003490	-1.29794	2.36951e-05	Alanine-glyoxylate aminotransferase		metabolism		cellular aminoacid metabolic proc	lyase act
AGAP005553	-1.29825	8.88178e-16	cellular retinaldehyde binding protein		transport		transport	transporter act
AGAP000243	-1.29847	0.0121188	Rhophilin-2		recognition		signal transduction	protein binding
AGAP011192	-1.29847	0.0121188	histone-lysine N-methyltransferase MLL3		RTT		methylation	methyltransferase activity/zinc ion binding
AGAP000984	-1.29847	0.0121188	n/a	[intracellular]	RTT			DNA binding/zinc ion binding
AGAP009053	-1.29909	0	n/a	LPS-induced tumor necrosis factor alpha factor (IPR006629)	unknown
AGAP009526	-1.3036	0.00966167	n/a	[mitochondrial respiratory chain]	detoxification			cytochrome-c oxidase activity/electron carrier
AGAP002189	-1.30469	0.0367389	OBP14: odorant binding protein 14		chemosensory			odorant binding
AGAP005849	-1.30842	0.00438795	colmedin		unknown			protein binding
AGAP005342	-1.31032	2.81743e-09	malate synthase		metabolism		catabolic proc/glyoxylate cycle/tricarboxilic cycle	transferase act
AGAP000868	-1.31295	0.00614048	n/a		unknown
AGAP007990	-1.31299	0	Glucosyl/glucuronosyl transferases		metabolism		metabolic process	transferase activity
AGAP009909	-1.31368	0.0108222	n/a	ATPase, V0 complex, proteolipid subunit C (IPR000245)	transport		ATP hydrolysis coupled proton transport	hydrogen ion transmembrane transporter activity
AGAP000591	-1.31618	0.0345785	decaprenyl-diphosphate synthase subunit 1		metabolism		isoprenoid biosynthesis	transferase act
AGAP011242	-1.31618	0.0345785	E3 ubiquitin ligase SMURF1/2		cell function		cellular protein modification process/protein ubiquitination	ligase act/ubiquitin-protein ligase act/acid-amino acid ligase ac
AGAP002579	-1.31685	0.0128344	n/a	IPR003961 Fibronectin_type3	cell function		fibronectins are involved in a number of important functions: e.g., wound healing; cell adhesion; blood coagulation; cell differentiation and migration; maintenance of the cellular cytoskeleton; and tumour metastasis	protein binding
AGAP003606	-1.31767	0	fatty acyl-CoA reductase		metabolism		steroid biosynthetic proc	oxyreductase act/coenzyme binding
AGAP001515	-1.32101	1.80649e-05	n/a		unknown
AGAP007497	-1.32127	0.0412848	CUSOD1: copper-zinc (Cu-Zn) superoxide dismutase 1		metabolism		superoxide metabolic process	superoxide dismutase activity
AGAP003354	-1.3218	3.0768e-05	Venom allergen	IPR001283 Allrgn_V5/Tpx1	immunity	immunity
AGAP002309	-1.32398	0.00121552	WDY_ANOGA: WD repeat-containing protein on Y chromosome	WD repeat-containing protein on Y chromosome	cell function			calcium ion binding
AGAP000347	-1.32508	0.00311133	CAPA: pyrokinin capa-like		chemosensory		neuropeptide signaling pathway	neuropeptide hormone activity
AGAP011812	-1.32774	1.01515e-06	Elongation of very long chain fatty acids	IPR002076 GNS1_SUR4	unknown
AGAP005890	-1.32917	8.89049e-06	n/a		unknown
AGAP000100	-1.32958	0.00114244	n/a		transport		transmembrane transport	transmembrane transport/copper ion transport
AGAP007672	-1.33122	0.00641363	pancreatic triacylglycerol lipase		metabolism		lipid metabolic proc	triglyceride lipase activity
AGAP008214	-1.33122	0.00641363	cytochrome P450 CYP6M4		detoxification		oxidation-reduction process	oxireductase act/detoxification/monooxygenase act/electron carrier
AGAP004642	-1.3354	0.00157697	NPF_ANOGA: neuropeptide F		chemosensory		regulation of response to food/social behavior	neuropeptide hormone activity
AGAP008304	-1.3354	0.000497127	3',5'-cyclic-nucleotide phosphodiesterase		metabolism		metabolism/signal transduction	protein binding/phosphoric diester hydrolase activity
AGAP008246	-1.3354	0.00756709	Gamma-butyrobetaine dioxygenase		metabolism		oxidation-reduction process	oxireductase act
AGAP008176	-1.33755	2.22156e-11	dipeptidyl-peptidase 4		proteolysis	Other serine proteases	proteolysis	serine-type peptidase activity
AGAP012108	-1.3385	0.00125745	Ras-related protein Ral-A		metabolism		GTP catabolic process/small GTPase mediated signal transduction/intracellular protein transport	GTPase act/GTP binding/nucleotide binding
AGAP009664	-1.33932	0.00404356	nuclear receptor coactivator 2		signalling		signal transduction	signal transducer act/protein dimerization activity
AGAP000597	-1.34372	0.0459069	DNA cross-link repair 1C protein		cell function			hydrolase act
AGAP005741	-1.34696	0.0157444	n/a	Glutamic acid-rich region profile	unknown
AGAP004170	-1.34814	1.58918e-05	n/a	Kringle-like superfamily	immunity	coagulation	blood clotting
AGAP001652	-1.34821	0	Lipase 3		metabolism		lipid metabolic proc
AGAP008292	-1.34868	0.000347318	TRY4_ANOGA: Trypsin-4		proteolysis		proteolysis/digestion	serine-type peptidase activity
AGAP006499	-1.35102	0.00299264	n/a	Proline rich extensin signature	unknown
AGAP003746	-1.35434	1.72683e-05	n/a	SEA domain superfamily	cell function		cell adhesion
AGAP012311	-1.35434	0.0185792	n/a		RTT		regulation of transcription, DNA-dependent
AGAP006690	-1.35903	1.56954e-11	BTB (POZ) domain containing 9	BTB/POZ-like	cell function		cell adhesion	protein binding
AGAP003675	-1.35946	0.0145969	CORZ_ANOGA: corazonin		chemosensory		neuropeptide signaling pathway	neuropeptide hormone activity
AGAP005838	-1.35946	4.73424e-08	n/a		unknown
AGAP003757	-1.3612	0.000810052	n/a		cell function			transferase activity
AGAP006209	-1.36184	0.0424311	carboxypeptidase B		transport		proteolysis/transport	metallocarboxypeptidase activity/transporter/ion binding
AGAP013510	-1.36558	0.0017476	n/a		unknown
AGAP007375	-1.36837	0.00903502	n/a		unknown
AGAP008496	-1.36837	0.0330358	n/a		unknown
AGAP008839	-1.37174	0.00379561	n/a		diverse			zinc ion binding
AGAP009309	-1.37302	0.0134626	n/a		unknown
AGAP007287	-1.37443	7.17075e-11	OBP47: odorant binding protein 47		chemosensory			odorant binding
AGAP011515	-1.37831	6.2896e-08	Cytoplasmic actin		cell function			ATP binding/nucleotide binding
AGAP006736	-1.38141	5.81212e-08	zinc finger protein GLIS2		RTT			zinc ion binding
AGAP000520	-1.38227	0.0389063	n/a		cell function			transferase activity
AGAP009609	-1.38779	0.0021806	homogentisate 1,2-dioxygenase		metabolism		cellular amino acid metabolic process/catabolic process	oxireductase act/homogentisate 1,2-dioxygenase activity
AGAP008736	-1.38779	0.00515062	n/a		unknown
AGAP005167	-1.3926	0.0235571	Short chain dehydrogenase/3-oxoacyl-(acyl-carrier protein) reductase		metabolism		oxidation-reduction process	oxireductase act/nucleotide binding
AGAP005941	-1.40058	0.0143695	n/a	Thyroglobulin type-1 (IPR000716)	proteolysis		proteolysis
AGAP004922	-1.40058	2.23639e-05	CASPS11: caspase (short class) 11		immunity	immunity	proteolysis/apoptotic activity	cysteine type endopeptidase activity/receptor binding
AGAP007056	-1.40263	4.9909e-06	IFA: IFamide peptide		unknown
AGAP002279	-1.40392	0.0112483	fatty acyl-CoA reductase		metabolism		cellular metabolic proc/redox proc	oxireductase act/coenzyme binding
AGAP000630	-1.40546	0.035346	n/a	DENN domain (IPR001194)	metabolism		proteins involved in Rab-mediated processes or regulation of MAPKs (Mitogen-activated preotein kinases) signaling path
AGAP010781	-1.40621	2.02985e-07	n/a	IPR008472 DUF753	unknown
AGAP005253	-1.40635	0.000780103	n/a		diverse			zinc ion binding
AGAP005447	-1.40899	3.41949e-14	trimethyllysine dioxygenase		metabolism		carnitine biosynthetic proc	oxireductase act/L ascorbic binding/ion binding
AGAP011648	-1.40964	0.000489149	n/a		metabolism		protein phosphorilation/homophilic cell adhesion	calcium ion binding/ATP binding/kinase activity/transferase activity
AGAP008197	-1.40964	0.00691875	n/a		unknown
AGAP000154	-1.4154	7.036e-09	AMP dependent ligase		metabolism		metabolic process	catalytic activity
AGAP006191	-1.42255	3.84714e-05	hitinase-3-like protein 4		metabolism		carbohydrate metabolic process/chitin metabolic prc	catalytic act/hydrolase
AGAP004814	-1.42581	0.000811877	n/a		unknown
AGAP000599	-1.42922	0.0410399	n/a		unknown
AGAP007753	-1.4307	0.0030366	n/a		transport		transmembrane transport	transmembrane transporter activity
AGAP004630	-1.43982	0.0116775	n/a		unknown
AGAP011562	-1.44118	0.00913384	WD repeat-containing protein 35 isoform 2	WD40_repeat	cell function			protein binding
AGAP006638	-1.44118	0.00913384	Oatp58Dc		transport		transport	transporter act
AGAP005223	-1.44651	1.78594e-05	n/a		diverse			small molecule binding
AGAP000390	-1.45237	0.000127851	n/a		transport		phospholipid transport	ATPase act
AGAP008237	-1.46285	0.00499476	putative G-protein coupled receptor GPCR	Ocular albinism protein, type 1 (IPR001414)	recognition		This protein is of unknown function but is known to bind heterotrimeric G proteins
AGAP005105	-1.46285	0.0170417	n/a		RTT			DNA binding
AGAP001015	-1.46285	0.0471322	notch gene homolog 1 (Drosophila)		cell function		cell differentiation	ion binding
AGAP013124	-1.46285	0.0132912	Juvenile hormone-inducible protein		cell function			transferase activity, transferring phosphorus-containing groups
AGAP008091	-1.46285	0.0170417	CLIPE1: Clip-Domain Serine Protease		immunity	immunity/CLIP-domain serine proteases	proteolysis	peptidase activity/serine type endopeptidase activity
AGAP009239	-1.46285	0.0170417	RanBP-type and C3HC4-type zinc finger-containing protein 1	Ubiquitin domain (IPR000626)	signalling			metal ion binding
AGAP005512	-1.46285	0.0281907	n/a	GNS1/SUR4 family (Members of this family are involved in long chain fatty acid elongation systems) // ELO family signature //(integral to membrane)	unknown
AGAP012182	-1.46285	0.0471322	n/a		unknown
AGAP003176	-1.4743	0	solute carrier family 23 (nucleobase transporter)		transport		transmembrane transport	transporter act
AGAP003600	-1.47781	0	n/a	GNS1/SUR4 family (Members of this family are involved in long chain fatty acid elongation systems) // ELO family signature //(integral to membrane)	unknown
AGAP013311	-1.48103	1.42111e-05	n/a		unknown
AGAP012314	-1.48786	0.000179956	n/a		unknown
AGAP003776	-1.48875	0.000227098	n/a		unknown
AGAP001294	-1.49072	0.0116778	n/a	(intracelular)	RTT			DNA binding
AGAP011564	-1.49206	3.36474e-08	Glucosyl/glucuronosyl transferases		metabolism		metabolic process	transferase activity
AGAP008055	-1.49302	0.0149514	chemosensory protein 2	Insect pheromone-binding protein A10/OS-D (IPR005055)	chemosensory			odorant binding
AGAP000515	-1.49573	0.019176	Enhancer of rudimentary protein	Enhancer of rudimentary (IPR000781)	cell function		cell cycle
AGAP011368	-1.49898	0.0246428	OBP57: odorant binding protein 57		chemosensory			odorant binding
AGAP010678	-1.50788	0.0409869	n/a	(nucleus)	RTT			DNA binding
AGAP000292	-1.50788	0.0409869	n/a	PDZ domain (IPR001478)	unknown			protein binding
AGAP013493	-1.51083	0.00489577	n/a		unknown
AGAP003841	-1.52626	0	GSG10 salivary mucin		proteolysis		proteolysis	aspartic type endopeptidase act
AGAP013047	-1.5279	0.0129266	n/a	Gamma-glutamyltranspeptidase (IPR000101)/Histamine H3 receptor (IPR003980)/Tropoelastin (IPR003979)	chemosensory			Possible GPCR
AGAP007137	-1.5279	0.0129266	n/a		unknown			protein binding
AGAP008413	-1.53425	0.0165258	n/a	Histidine-rich region profile/	unknown
AGAP000117	-1.53425	0.00332659	Wnt inhibitory factor 1		cell function			calcium ion binding
AGAP010196	-1.55159	0.000129461	CTLGA1: C-Type Lectin (CTL) - galactose binding A1		immunity	immunity/PRR		carbohydrate binding
AGAP012196	-1.55159	0.0271193	histone H3		RTT		nucleosome assembly	DNA binding
AGAP007124	-1.56874	0.0109847	n/a	Helix-loop-helix domain (IPR011598)	RTT			protein dimerization activity
AGAP003640	-1.58006	0.0447495	Prolylcarboxypeptidase		proteolysis	Other serine proteases	proteolysis	serine type peptidase act
AGAP012058	-1.58006	0.0447495	n/a	Domain of unknown function DUF862, eukaryotic (IPR008580)	unknown
AGAP006641	-1.58006	0.0447495	n/a		cell function			ATP binding
AGAP005725	-1.58343	1.54623e-11	SCRB3: Class B Scavenger Receptor 3		immunity	immunity/PRR	cell adhesion
AGAP004223	-1.61725	0.00914499	GPR5HT7: putative serotonin 5HT-7 receptor		chemosensory		GPCR signaling pathway	GPCR act / signal transducer
AGAP002551	-1.63552	0.00473926	glucose dehydrogenase (acceptor)		metabolism		small molecule metabolic proc	oxireductase act
AGAP005027	-1.65032	0.00246939	n/a		RTT		regulation of transcription	DNA binding
AGAP009349	-1.65872	0.0145202	n/a		RTT			DNA binding
AGAP012220	-1.66256	0.00129241	ORK: orcokinin		unknown
AGAP000473	-1.66791	0.0363679	Proton-coupled amino acid transporter	Amino acid transporter, transmembrane (IPR013057)	transport
AGAP004018	-1.66791	0.0363679	n/a		unknown			protein binding
AGAP003530	-1.67591	0.00742787	OBP6: odorant binding protein antennal 6		chemosensory			odorant binding
AGAP000535	-1.67801	3.50908e-05	n/a		cell function			transferase activity
AGAP007970	-1.69574	0.000100121	autophagy related gene		cell function			protein binding
AGAP001336	-1.69726	0.00044166	n/a		transport		transmembrane transport
AGAP002865	-1.69849	0	Cytochrome P450 CYP6P3		detoxification		oxidation reduction proc/detoxification	oxireductase act/detoxification/ion binding
AGAP010125	-1.70825	0.00103765	n/a		cell function			N acetyl transferase act
AGAP013307	-1.71535	0.0458671	n/a		unknown
AGAP006185	-1.71535	0.0458671	n/a		metabolism		oxidation-reduction process	copper ion binding
AGAP007976	-1.71701	0	n/a		unknown
AGAP011691	-1.73087	0.0227421	n/a		structural			microtubule binding
AGAP012980	-1.74114	0.0114704	n/a		unknown
AGAP007079	-1.79162	0.0281218	n/a		cell function			transferase activity
AGAP005779	-1.79162	0.0281218	n/a		unknown
AGAP004576	-1.79162	0.00716601	TWDL12: Cuticular protein 12 in TWDL family		unknown
AGAP009208	-1.83378	0.00229719	n/a		unknown				http://metazoa.ensembl.org/Anopheles_gambiae/Gene/Summary?g=AGAP001375;r=2R:4010431-4013511;t=AGAP001375-RA
AGAP011212	-1.83378	0.00229719	n/a		unknown
AGAP011180	-1.84072	0.00444678	jumonji domain-containing protein 2		unknown			protein binding
AGAP001956	-1.88854	0.000244143	Niemann-Pick Type C-2	Immunoglobulin E-set (IPR014756)/MD-2-related lipid-recognition (IPR003172)/Tetracycline resistance protein, TetA/multidrug resistance protein MdtG (IPR001958)	cell function			protein binding
AGAP008754	-1.88854	0.0341828	n/a		unknown
AGAP011563	-1.88854	0.0341828	Yippee-like 2	Yippee-like protein (IPR004910)	unknown
AGAP007682	-1.93517	0.0103252	n/a		cell function			ATP binding
AGAP009703	-1.93517	0.0103252	n/a		unknown
AGAP010855	-1.96262	0.00322383	solute carrier family 45, member 1/2/4		transport		transmembrane transport
AGAP007081	-1.98071	0.0202678	n/a	Histidine-rich region profile.	unknown
AGAP013101	-1.98071	0.0202678	n/a		cell function			binding
AGAP006914	-2.0031	0.00619822	Fibrinogen-related protein 1		signalling		signal transduction	receptor binding
AGAP006432	-2.0054	0	n/a		metabolism		chitin metabolic proc	chitin binding
AGAP005208	-2.03621	6.63645e-05	OBP20: odorant binding protein 20		chemosensory			odorant binding
AGAP004288	-2.06879	0.040135	tubulin polyglutamylase TTLL5		cell function		cellular protein modification proc	ATP binding/ tubulin tytosine ligase act
AGAP012298	-2.06879	0.000378283	n/a	Dopamine D4 receptor (IPR002185)	chemosensory		G-protein coupled receptor signaling pathway	dopamine neurotransmitter receptor activity
AGAP002195	-2.06879	0.040135	CYP325F2 cytochrome P450		detoxification		oxidation reduction proc	oxireductase act/ion binding
AGAP002058	-2.06879	0.040135	beta-galactosidase		metabolism		carbohydrate metabolic proc	galactosidase act
AGAP006020	-2.06879	0.040135	tryptophan 5-monooxygenase		metabolism		metabolic proc/serotonin biosynthetic proc	oxireductase act/aminoacid binding
AGAP004287	-2.06879	0.0037023	n/a		proteolysis		proteolysis	metalloendopeptidase act
AGAP006146	-2.06879	0.0119501	CPLCA2: Cuticular protein 2 in CPLCA family		structural
AGAP009437	-2.06879	0.040135	Kraken	alpha/beta-Hydrolases superfamily	unknown
AGAP008442	-2.06879	0.040135	n/a		unknown
AGAP008597	-2.06879	0.040135	n/a		unknown
AGAP011641	-2.06879	0.040135	n/a		unknown
AGAP013258	-2.13246	0.00220203	n/a	Proline-rich region profile	unknown
AGAP000298	-2.15326	0.00701426	n/a	MARVEL-like domain (IPR021128) [membrane]	unknown
AGAP010502	-2.16976	6.12487e-07	n/a		unknown
AGAP005037	-2.19428	0.0230096	CCDCX_ANOGA: Coiled-coil domain-containing protein (AGAP005037)		unknown
AGAP009821	-2.31298	0.0131584	n/a	Ankyrin repeat-containing domain (IPR020683) and same as cactus	signalling			protein binding
AGAP011028	-2.31298	0.0131584	CYP6AF1 cytochrome P450		detoxification		oxidation reduction proc	oxireductase act/ion binding
AGAP011760	-2.31298	0.0131584	n/a	[nucleus]	diverse			zinc ion binding
AGAP007602	-2.31298	0.0131584	n/a		unknown
AGAP004379	-2.38883	0.00139119	GSTD6: glutathione transferase delta class		detoxification			transferase act/protein binding
AGAP010899	-2.51861	6.88338e-14	HPX11: Heme Peroxidase		detoxification		response to oxidative stress	peroxidase act/heme binding
AGAP005734	-2.53374	0.043399	n/a	[nucleus]	RTT			sequence specific DNA binding
AGAP002724	-2.53374	0.043399	n/a	Protein translocase subunit SecF, bacterial (IPR005665)	transport		intracellular protein transport	P-P-bond-hydrolysis-driven protein transmembrane transporter activity
AGAP013155	-2.53374	0.043399	Protease m1 zinc metalloprotease		proteolysis		proteolysis	metalloendopeptidase act
AGAP010438	-2.53374	0.043399	nuclear receptor subfamily 0 group A		RTT		regulation of transcription/biosynthetic proc	sequence specific DNA binding/transcription factor
AGAP005998	-2.53374	0.043399	CPR23: cuticular protein 23 RR-1 family	insect cuticle	structural			structural constituent of cuticle
AGAP000786	-2.53374	0.043399	n/a	Zona pellucida domain (IPR001507)	unknown
AGAP005899	-2.53374	0.043399	n/a	Protein of unknown function DUF1676 (IPR012464)	unknown
AGAP006705	-2.53374	0.00428341	n/a	Zona pellucida domain (IPR001507)	unknown
AGAP007005	-2.53374	0.043399	n/a	Proline-rich region profile	unknown
AGAP001375	-2.6372	0.00244057	SRPN12: serine protease inhibitor (serpin) homologue - unlikely to be inhibitory		immunity	immunity/serpins	proteolysis	peptidase activity/serine type endopeptidase inhibitor activity
AGAP011348	-2.73675	0.0237938	Arylsulfatase b	Alkaline-phosphatase-like, core domain (IPR017850)	metabolism		metabolic process	sulfuric ester hydrolase act
AGAP001240	-2.73675	0.0237938	Thymus-specific serine protease		proteolysis	Other serine proteases	proteolysis	serine type peptidase act
AGAP005296	-2.73675	0.0237938	U11/U12 small nuclear ribonucleoprotein 65 kDa protein		RTT			nucleotide binding
AGAP007354	-2.73675	0.0237938	Phosphatidylinositol transfer protein SEC14		transport		transport	transporter activity
AGAP006187	-2.73675	0.0237938	G12_ANOGA: Protein G12	Insect allergen-related (IPR010629)	unknown
AGAP006972	-2.73675	0.0237938	n/a	Glycine rich protein (IPR010800)	diverse			Some of them may be involved in resistance to environmental stress
AGAP000859	-2.73675	0.00138985	n/a	Cystine-knot cytokines superfamily	unknown
AGAP001628	-2.73675	0.0237938	cystinosin homolog	Immunoglobulin superfamily/Lysosomal cystine transporter (IPR005282)	transport			Transport and binding proteins
AGAP001735	-2.92571	0.0131017	RIB43A domain with coiled-coils 1	RIB43A (IPR008805)	cell function			Human RIB43A homologues could represent a structural requirement in centriole replication in dividing cells
AGAP010889	-2.92571	0.0131017	n/a		unknown
AGAP005565	-3.01575	0.000256341	n/a	CRAL-TRIO domain (IPR001251)	cell function			The CRAL-TRIO domain is a protein structural domain that binds small lipophilic molecules
AGAP001556	-3.05353	3.53806e-12	OBP7: odorant-binding protein antennal 7		chemosensory			odorant binding
AGAP009680	-3.10318	0.00724104	n/a	Protein of unknown function DUF667 (IPR007714)	unknown
AGAP013287	-3.27104	0.00401473	n/a		RTT		regulation of trancription	sequence specific DNA binding/transcription factor
AGAP009273	-3.5078	8.72958e-06	Seminal fluid protein HACP027		proteolysis	Other serine proteases	proteolysis	serine type peptidase act
AGAP002881	-3.58325	0.00124396	GPRNPR1: putative neuropeptide receptor 1		chemosensory		GPCR signaling pathway	GPCR act / signal transducer
					*RTT= Replication/Transcription/Translation
