# Supplementary material for: Gene expression changes in the salivary glands of Anopheles coluzzii elicited by Plasmodium berghei infection
Source: Parasit Vectors. 2015 Sep 23;8:485. doi: 10.1186/s13071-015-1079-8 (PMC4580310; doi:10.1186/s13071-015-1079-8)
Supplement: Additional file 6: Table S5. — Results from g: Profiler analysis. (XLS 97 kb) [file 13071_2015_1079_MOESM6_ESM.xls]

<table>
<tr>
<td colspan=20>#		p-value		T	Q	Q&T	Q&T/Q	Q&T/T	term ID		t type	t group	   t name and depth in group		Q&T list</td></tr>
<tr>
<td colspan=20>#</td></tr>
<tr>
<td>1</td>
<td>!</td>
<td>3.22e-05</td>
<td>41</td>
<td>634</td>
<td><a href="http://biit.cs.ut.ee/gprofiler/index.cgi?organism=agambiae&sort_by_structure=1&significant=1&output=txt&ordered_query=0&user_thr=1.00&query=AGAP010832+AGAP010831+AGAP010815+AGAP010818+AGAP003441+AGAP010814+AGAP010830+AGAP008654+AGAP010816+AGAP010812+AGAP011064+AGAP008368+AGAP012983">13</a></td>
<td>0.021</td>
<td>0.317</td>
<td><a href="http://amigo.geneontology.org/cgi-bin/amigo/go.cgi?view=details&search_constraint=terms&depth=0&query=GO:0044092">GO:0044092</a></td>
<td>BP</td>
<td>3</td>
<td>   negative regulation of molecular function</td>
<td>1</td>
<td>AGAP010832,AGAP010831,AGAP010815,AGAP010818,AGAP003441,AGAP010814,AGAP010830,AGAP008654,AGAP010816,AGAP010812,AGAP011064,AGAP008368,AGAP012983</td>
</tr>
<tr>
<td>1</td>
<td>!</td>
<td>5.55e-05</td>
<td>36</td>
<td>634</td>
<td><a href="http://biit.cs.ut.ee/gprofiler/index.cgi?organism=agambiae&sort_by_structure=1&significant=1&output=txt&ordered_query=0&user_thr=1.00&query=AGAP010832+AGAP010831+AGAP010815+AGAP010818+AGAP003441+AGAP010814+AGAP010830+AGAP008654+AGAP010816+AGAP010812+AGAP008368+AGAP012983">12</a></td>
<td>0.019</td>
<td>0.333</td>
<td><a href="http://amigo.geneontology.org/cgi-bin/amigo/go.cgi?view=details&search_constraint=terms&depth=0&query=GO:0052547">GO:0052547</a></td>
<td>BP</td>
<td>3</td>
<td>   regulation of peptidase activity</td>
<td>1</td>
<td>AGAP010832,AGAP010831,AGAP010815,AGAP010818,AGAP003441,AGAP010814,AGAP010830,AGAP008654,AGAP010816,AGAP010812,AGAP008368,AGAP012983</td>
</tr>
<tr>
<td>1</td>
<td>!</td>
<td>4.50e-04</td>
<td>29</td>
<td>634</td>
<td><a href="http://biit.cs.ut.ee/gprofiler/index.cgi?organism=agambiae&sort_by_structure=1&significant=1&output=txt&ordered_query=0&user_thr=1.00&query=AGAP010832+AGAP010831+AGAP010815+AGAP010818+AGAP010814+AGAP010830+AGAP008654+AGAP010816+AGAP010812+AGAP008368">10</a></td>
<td>0.016</td>
<td>0.345</td>
<td><a href="http://amigo.geneontology.org/cgi-bin/amigo/go.cgi?view=details&search_constraint=terms&depth=0&query=GO:0052548">GO:0052548</a></td>
<td>BP</td>
<td>3</td>
<td>    regulation of endopeptidase activity</td>
<td>2</td>
<td>AGAP010832,AGAP010831,AGAP010815,AGAP010818,AGAP010814,AGAP010830,AGAP008654,AGAP010816,AGAP010812,AGAP008368</td>
</tr>
<tr>
<td>1</td>
<td>!</td>
<td>3.22e-05</td>
<td>41</td>
<td>634</td>
<td><a href="http://biit.cs.ut.ee/gprofiler/index.cgi?organism=agambiae&sort_by_structure=1&significant=1&output=txt&ordered_query=0&user_thr=1.00&query=AGAP010832+AGAP010831+AGAP010815+AGAP010818+AGAP003441+AGAP010814+AGAP010830+AGAP008654+AGAP010816+AGAP010812+AGAP011064+AGAP008368+AGAP012983">13</a></td>
<td>0.021</td>
<td>0.317</td>
<td><a href="http://amigo.geneontology.org/cgi-bin/amigo/go.cgi?view=details&search_constraint=terms&depth=0&query=GO:0043086">GO:0043086</a></td>
<td>BP</td>
<td>3</td>
<td>   negative regulation of catalytic activity</td>
<td>1</td>
<td>AGAP010832,AGAP010831,AGAP010815,AGAP010818,AGAP003441,AGAP010814,AGAP010830,AGAP008654,AGAP010816,AGAP010812,AGAP011064,AGAP008368,AGAP012983</td>
</tr>
<tr>
<td>1</td>
<td>!</td>
<td>5.55e-05</td>
<td>36</td>
<td>634</td>
<td><a href="http://biit.cs.ut.ee/gprofiler/index.cgi?organism=agambiae&sort_by_structure=1&significant=1&output=txt&ordered_query=0&user_thr=1.00&query=AGAP010832+AGAP010831+AGAP010815+AGAP010818+AGAP003441+AGAP010814+AGAP010830+AGAP008654+AGAP010816+AGAP010812+AGAP008368+AGAP012983">12</a></td>
<td>0.019</td>
<td>0.333</td>
<td><a href="http://amigo.geneontology.org/cgi-bin/amigo/go.cgi?view=details&search_constraint=terms&depth=0&query=GO:0051346">GO:0051346</a></td>
<td>BP</td>
<td>3</td>
<td>    negative regulation of hydrolase activity</td>
<td>2</td>
<td>AGAP010832,AGAP010831,AGAP010815,AGAP010818,AGAP003441,AGAP010814,AGAP010830,AGAP008654,AGAP010816,AGAP010812,AGAP008368,AGAP012983</td>
</tr>
<tr>
<td>1</td>
<td>!</td>
<td>5.55e-05</td>
<td>36</td>
<td>634</td>
<td><a href="http://biit.cs.ut.ee/gprofiler/index.cgi?organism=agambiae&sort_by_structure=1&significant=1&output=txt&ordered_query=0&user_thr=1.00&query=AGAP010832+AGAP010831+AGAP010815+AGAP010818+AGAP003441+AGAP010814+AGAP010830+AGAP008654+AGAP010816+AGAP010812+AGAP008368+AGAP012983">12</a></td>
<td>0.019</td>
<td>0.333</td>
<td><a href="http://amigo.geneontology.org/cgi-bin/amigo/go.cgi?view=details&search_constraint=terms&depth=0&query=GO:0010466">GO:0010466</a></td>
<td>BP</td>
<td>3</td>
<td>     negative regulation of peptidase activity</td>
<td>3</td>
<td>AGAP010832,AGAP010831,AGAP010815,AGAP010818,AGAP003441,AGAP010814,AGAP010830,AGAP008654,AGAP010816,AGAP010812,AGAP008368,AGAP012983</td>
</tr>
<tr>
<td>1</td>
<td>!</td>
<td>4.50e-04</td>
<td>29</td>
<td>634</td>
<td><a href="http://biit.cs.ut.ee/gprofiler/index.cgi?organism=agambiae&sort_by_structure=1&significant=1&output=txt&ordered_query=0&user_thr=1.00&query=AGAP010832+AGAP010831+AGAP010815+AGAP010818+AGAP010814+AGAP010830+AGAP008654+AGAP010816+AGAP010812+AGAP008368">10</a></td>
<td>0.016</td>
<td>0.345</td>
<td><a href="http://amigo.geneontology.org/cgi-bin/amigo/go.cgi?view=details&search_constraint=terms&depth=0&query=GO:0010951">GO:0010951</a></td>
<td>BP</td>
<td>3</td>
<td>      negative regulation of endopeptidase activity</td>
<td>4</td>
<td>AGAP010832,AGAP010831,AGAP010815,AGAP010818,AGAP010814,AGAP010830,AGAP008654,AGAP010816,AGAP010812,AGAP008368</td>
</tr>
<tr>
<td>1</td>
<td>!</td>
<td>2.35e-03</td>
<td>636</td>
<td>634</td>
<td><a href="http://biit.cs.ut.ee/gprofiler/index.cgi?organism=agambiae&sort_by_structure=1&significant=1&output=txt&ordered_query=0&user_thr=1.00&query=AGAP009218+AGAP002596+AGAP011654+AGAP002270+AGAP009217+AGAP013252+AGAP005072+AGAP013487+AGAP003626+AGAP003249+AGAP003689+AGAP003691+AGAP009215+AGAP001648+AGAP013443+AGAP003627+AGAP003246+AGAP001198+AGAP009251+AGAP003248+AGAP013221+AGAP008290+AGAP009844+AGAP007043+AGAP009013+AGAP011790+AGAP003692+AGAP009593+AGAP012946+AGAP009791+AGAP011781+AGAP011427+AGAP013117+AGAP011792+AGAP010833+AGAP011791+AGAP004700+AGAP010530+AGAP011788+AGAP003250+AGAP011787+AGAP000315+AGAP001798+AGAP000290+AGAP003251+AGAP000269+AGAP011952+AGAP013078+AGAP008176+AGAP008292+AGAP006209+AGAP004922+AGAP008091+AGAP003640+AGAP004287+AGAP013155+AGAP001375+AGAP001240+AGAP009273">59</a></td>
<td>0.093</td>
<td>0.093</td>
<td><a href="http://amigo.geneontology.org/cgi-bin/amigo/go.cgi?view=details&search_constraint=terms&depth=0&query=GO:0051604">GO:0051604</a></td>
<td>BP</td>
<td>5</td>
<td>   protein maturation</td>
<td>1</td>
<td>AGAP009218,AGAP002596,AGAP011654,AGAP002270,AGAP009217,AGAP013252,AGAP005072,AGAP013487,AGAP003626,AGAP003249,AGAP003689,AGAP003691,AGAP009215,AGAP001648,AGAP013443,AGAP003627,AGAP003246,AGAP001198,AGAP009251,AGAP003248,AGAP013221,AGAP008290,AGAP009844,AGAP007043,AGAP009013,AGAP011790,AGAP003692,AGAP009593,AGAP012946,AGAP009791,AGAP011781,AGAP011427,AGAP013117,AGAP011792,AGAP010833,AGAP011791,AGAP004700,AGAP010530,AGAP011788,AGAP003250,AGAP011787,AGAP000315,AGAP001798,AGAP000290,AGAP003251,AGAP000269,AGAP011952,AGAP013078,AGAP008176,AGAP008292,AGAP006209,AGAP004922,AGAP008091,AGAP003640,AGAP004287,AGAP013155,AGAP001375,AGAP001240,AGAP009273</td>
</tr>
<tr>
<td>1</td>
<td>!</td>
<td>2.35e-03</td>
<td>636</td>
<td>634</td>
<td><a href="http://biit.cs.ut.ee/gprofiler/index.cgi?organism=agambiae&sort_by_structure=1&significant=1&output=txt&ordered_query=0&user_thr=1.00&query=AGAP009218+AGAP002596+AGAP011654+AGAP002270+AGAP009217+AGAP013252+AGAP005072+AGAP013487+AGAP003626+AGAP003249+AGAP003689+AGAP003691+AGAP009215+AGAP001648+AGAP013443+AGAP003627+AGAP003246+AGAP001198+AGAP009251+AGAP003248+AGAP013221+AGAP008290+AGAP009844+AGAP007043+AGAP009013+AGAP011790+AGAP003692+AGAP009593+AGAP012946+AGAP009791+AGAP011781+AGAP011427+AGAP013117+AGAP011792+AGAP010833+AGAP011791+AGAP004700+AGAP010530+AGAP011788+AGAP003250+AGAP011787+AGAP000315+AGAP001798+AGAP000290+AGAP003251+AGAP000269+AGAP011952+AGAP013078+AGAP008176+AGAP008292+AGAP006209+AGAP004922+AGAP008091+AGAP003640+AGAP004287+AGAP013155+AGAP001375+AGAP001240+AGAP009273">59</a></td>
<td>0.093</td>
<td>0.093</td>
<td><a href="http://amigo.geneontology.org/cgi-bin/amigo/go.cgi?view=details&search_constraint=terms&depth=0&query=GO:0016485">GO:0016485</a></td>
<td>BP</td>
<td>5</td>
<td>    protein processing</td>
<td>2</td>
<td>AGAP009218,AGAP002596,AGAP011654,AGAP002270,AGAP009217,AGAP013252,AGAP005072,AGAP013487,AGAP003626,AGAP003249,AGAP003689,AGAP003691,AGAP009215,AGAP001648,AGAP013443,AGAP003627,AGAP003246,AGAP001198,AGAP009251,AGAP003248,AGAP013221,AGAP008290,AGAP009844,AGAP007043,AGAP009013,AGAP011790,AGAP003692,AGAP009593,AGAP012946,AGAP009791,AGAP011781,AGAP011427,AGAP013117,AGAP011792,AGAP010833,AGAP011791,AGAP004700,AGAP010530,AGAP011788,AGAP003250,AGAP011787,AGAP000315,AGAP001798,AGAP000290,AGAP003251,AGAP000269,AGAP011952,AGAP013078,AGAP008176,AGAP008292,AGAP006209,AGAP004922,AGAP008091,AGAP003640,AGAP004287,AGAP013155,AGAP001375,AGAP001240,AGAP009273</td>
</tr>
<tr>
<td>1</td>
<td>!</td>
<td>1.83e-03</td>
<td>631</td>
<td>634</td>
<td><a href="http://biit.cs.ut.ee/gprofiler/index.cgi?organism=agambiae&sort_by_structure=1&significant=1&output=txt&ordered_query=0&user_thr=1.00&query=AGAP009218+AGAP002596+AGAP011654+AGAP002270+AGAP009217+AGAP013252+AGAP005072+AGAP013487+AGAP003626+AGAP003249+AGAP003689+AGAP003691+AGAP009215+AGAP001648+AGAP013443+AGAP003627+AGAP003246+AGAP001198+AGAP009251+AGAP003248+AGAP013221+AGAP008290+AGAP009844+AGAP007043+AGAP009013+AGAP011790+AGAP003692+AGAP009593+AGAP012946+AGAP009791+AGAP011781+AGAP011427+AGAP013117+AGAP011792+AGAP010833+AGAP011791+AGAP004700+AGAP010530+AGAP011788+AGAP003250+AGAP011787+AGAP000315+AGAP001798+AGAP000290+AGAP003251+AGAP000269+AGAP011952+AGAP013078+AGAP008176+AGAP008292+AGAP006209+AGAP004922+AGAP008091+AGAP003640+AGAP004287+AGAP013155+AGAP001375+AGAP001240+AGAP009273">59</a></td>
<td>0.093</td>
<td>0.094</td>
<td><a href="http://amigo.geneontology.org/cgi-bin/amigo/go.cgi?view=details&search_constraint=terms&depth=0&query=GO:0006508">GO:0006508</a></td>
<td>BP</td>
<td>5</td>
<td>     proteolysis</td>
<td>3</td>
<td>AGAP009218,AGAP002596,AGAP011654,AGAP002270,AGAP009217,AGAP013252,AGAP005072,AGAP013487,AGAP003626,AGAP003249,AGAP003689,AGAP003691,AGAP009215,AGAP001648,AGAP013443,AGAP003627,AGAP003246,AGAP001198,AGAP009251,AGAP003248,AGAP013221,AGAP008290,AGAP009844,AGAP007043,AGAP009013,AGAP011790,AGAP003692,AGAP009593,AGAP012946,AGAP009791,AGAP011781,AGAP011427,AGAP013117,AGAP011792,AGAP010833,AGAP011791,AGAP004700,AGAP010530,AGAP011788,AGAP003250,AGAP011787,AGAP000315,AGAP001798,AGAP000290,AGAP003251,AGAP000269,AGAP011952,AGAP013078,AGAP008176,AGAP008292,AGAP006209,AGAP004922,AGAP008091,AGAP003640,AGAP004287,AGAP013155,AGAP001375,AGAP001240,AGAP009273</td>
</tr>
<tr>
<td>1</td>
<td>!</td>
<td>3.16e-02</td>
<td>274</td>
<td>634</td>
<td><a href="http://biit.cs.ut.ee/gprofiler/index.cgi?organism=agambiae&sort_by_structure=1&significant=1&output=txt&ordered_query=0&user_thr=1.00&query=AGAP010832+AGAP010602+AGAP010831+AGAP007199+AGAP005768+AGAP010815+AGAP003441+AGAP010814+AGAP010830+AGAP008654+AGAP010601+AGAP010816+AGAP003095+AGAP010604+AGAP010290+AGAP008290+AGAP010812+AGAP009593+AGAP006906+AGAP008834+AGAP008368+AGAP006991+AGAP007672+AGAP004642+AGAP008292+AGAP003675+AGAP005223+AGAP006432+AGAP001375+AGAP000687">30</a></td>
<td>0.047</td>
<td>0.109</td>
<td><a href="http://amigo.geneontology.org/cgi-bin/amigo/go.cgi?view=details&search_constraint=terms&depth=0&query=GO:0005576">GO:0005576</a></td>
<td>CC</td>
<td>4</td>
<td>   extracellular region</td>
<td>1</td>
<td>AGAP010832,AGAP010602,AGAP010831,AGAP007199,AGAP005768,AGAP010815,AGAP003441,AGAP010814,AGAP010830,AGAP008654,AGAP010601,AGAP010816,AGAP003095,AGAP010604,AGAP010290,AGAP008290,AGAP010812,AGAP009593,AGAP006906,AGAP008834,AGAP008368,AGAP006991,AGAP007672,AGAP004642,AGAP008292,AGAP003675,AGAP005223,AGAP006432,AGAP001375,AGAP000687</td>
</tr>
<tr>
<td>1</td>
<td>!</td>
<td>3.29e-04</td>
<td>65</td>
<td>634</td>
<td><a href="http://biit.cs.ut.ee/gprofiler/index.cgi?organism=agambiae&sort_by_structure=1&significant=1&output=txt&ordered_query=0&user_thr=1.00&query=AGAP010832+AGAP010831+AGAP007199+AGAP005768+AGAP010815+AGAP010814+AGAP010830+AGAP008654+AGAP010816+AGAP010290+AGAP010812+AGAP009593+AGAP006906+AGAP008368+AGAP001375">15</a></td>
<td>0.024</td>
<td>0.231</td>
<td><a href="http://amigo.geneontology.org/cgi-bin/amigo/go.cgi?view=details&search_constraint=terms&depth=0&query=GO:0044421">GO:0044421</a></td>
<td>CC</td>
<td>4</td>
<td>    extracellular region part</td>
<td>2</td>
<td>AGAP010832,AGAP010831,AGAP007199,AGAP005768,AGAP010815,AGAP010814,AGAP010830,AGAP008654,AGAP010816,AGAP010290,AGAP010812,AGAP009593,AGAP006906,AGAP008368,AGAP001375</td>
</tr>
<tr>
<td>1</td>
<td>!</td>
<td>2.32e-06</td>
<td>40</td>
<td>634</td>
<td><a href="http://biit.cs.ut.ee/gprofiler/index.cgi?organism=agambiae&sort_by_structure=1&significant=1&output=txt&ordered_query=0&user_thr=1.00&query=AGAP010832+AGAP010831+AGAP007199+AGAP005768+AGAP010815+AGAP010814+AGAP010830+AGAP008654+AGAP010816+AGAP010812+AGAP009593+AGAP006906+AGAP008368+AGAP001375">14</a></td>
<td>0.022</td>
<td>0.350</td>
<td><a href="http://amigo.geneontology.org/cgi-bin/amigo/go.cgi?view=details&search_constraint=terms&depth=0&query=GO:0005615">GO:0005615</a></td>
<td>CC</td>
<td>4</td>
<td>     extracellular space</td>
<td>3</td>
<td>AGAP010832,AGAP010831,AGAP007199,AGAP005768,AGAP010815,AGAP010814,AGAP010830,AGAP008654,AGAP010816,AGAP010812,AGAP009593,AGAP006906,AGAP008368,AGAP001375</td>
</tr>
<tr>
<td>1</td>
<td>!</td>
<td>4.44e-02</td>
<td>164</td>
<td>634</td>
<td><a href="http://biit.cs.ut.ee/gprofiler/index.cgi?organism=agambiae&sort_by_structure=1&significant=1&output=txt&ordered_query=0&user_thr=1.00&query=AGAP008257+AGAP002202+AGAP008255+AGAP002429+AGAP000971+AGAP001864+AGAP010401+AGAP012296+AGAP008219+AGAP011402+AGAP008213+AGAP000818+AGAP008218+AGAP008214+AGAP005447+AGAP002865+AGAP002195+AGAP006020+AGAP011028+AGAP009375+AGAP010414">21</a></td>
<td>0.033</td>
<td>0.128</td>
<td><a href="http://amigo.geneontology.org/cgi-bin/amigo/go.cgi?view=details&search_constraint=terms&depth=0&query=GO:0016705">GO:0016705</a></td>
<td>MF</td>
<td>6</td>
<td>   oxidoreductase activity, acting on paired donors, with incorporation or reduction of molecular oxygen</td>
<td>1</td>
<td>AGAP008257,AGAP002202,AGAP008255,AGAP002429,AGAP000971,AGAP001864,AGAP010401,AGAP012296,AGAP008219,AGAP011402,AGAP008213,AGAP000818,AGAP008218,AGAP008214,AGAP005447,AGAP002865,AGAP002195,AGAP006020,AGAP011028,AGAP009375,AGAP010414</td>
</tr>
<tr>
<td>1</td>
<td>!</td>
<td>6.80e-06</td>
<td>43</td>
<td>634</td>
<td><a href="http://biit.cs.ut.ee/gprofiler/index.cgi?organism=agambiae&sort_by_structure=1&significant=1&output=txt&ordered_query=0&user_thr=1.00&query=AGAP010832+AGAP009766+AGAP010831+AGAP010815+AGAP010818+AGAP003441+AGAP010814+AGAP010830+AGAP008654+AGAP010816+AGAP010812+AGAP011064+AGAP008368+AGAP012983">14</a></td>
<td>0.022</td>
<td>0.326</td>
<td><a href="http://amigo.geneontology.org/cgi-bin/amigo/go.cgi?view=details&search_constraint=terms&depth=0&query=GO:0061134">GO:0061134</a></td>
<td>MF</td>
<td>1</td>
<td>   peptidase regulator activity</td>
<td>1</td>
<td>AGAP010832,AGAP009766,AGAP010831,AGAP010815,AGAP010818,AGAP003441,AGAP010814,AGAP010830,AGAP008654,AGAP010816,AGAP010812,AGAP011064,AGAP008368,AGAP012983</td>
</tr>
<tr>
<td>1</td>
<td>!</td>
<td>7.84e-05</td>
<td>37</td>
<td>634</td>
<td><a href="http://biit.cs.ut.ee/gprofiler/index.cgi?organism=agambiae&sort_by_structure=1&significant=1&output=txt&ordered_query=0&user_thr=1.00&query=AGAP010832+AGAP009766+AGAP010831+AGAP010815+AGAP010818+AGAP010814+AGAP010830+AGAP008654+AGAP010816+AGAP010812+AGAP011064+AGAP008368">12</a></td>
<td>0.019</td>
<td>0.324</td>
<td><a href="http://amigo.geneontology.org/cgi-bin/amigo/go.cgi?view=details&search_constraint=terms&depth=0&query=GO:0061135">GO:0061135</a></td>
<td>MF</td>
<td>1</td>
<td>    endopeptidase regulator activity</td>
<td>2</td>
<td>AGAP010832,AGAP009766,AGAP010831,AGAP010815,AGAP010818,AGAP010814,AGAP010830,AGAP008654,AGAP010816,AGAP010812,AGAP011064,AGAP008368</td>
</tr>
<tr>
<td>1</td>
<td>!</td>
<td>4.41e-05</td>
<td>49</td>
<td>634</td>
<td><a href="http://biit.cs.ut.ee/gprofiler/index.cgi?organism=agambiae&sort_by_structure=1&significant=1&output=txt&ordered_query=0&user_thr=1.00&query=AGAP010832+AGAP009766+AGAP010831+AGAP010815+AGAP010818+AGAP003441+AGAP010814+AGAP010830+AGAP008654+AGAP010816+AGAP010812+AGAP011064+AGAP008368+AGAP012983">14</a></td>
<td>0.022</td>
<td>0.286</td>
<td><a href="http://amigo.geneontology.org/cgi-bin/amigo/go.cgi?view=details&search_constraint=terms&depth=0&query=GO:0004857">GO:0004857</a></td>
<td>MF</td>
<td>1</td>
<td>   enzyme inhibitor activity</td>
<td>1</td>
<td>AGAP010832,AGAP009766,AGAP010831,AGAP010815,AGAP010818,AGAP003441,AGAP010814,AGAP010830,AGAP008654,AGAP010816,AGAP010812,AGAP011064,AGAP008368,AGAP012983</td>
</tr>
<tr>
<td>1</td>
<td>!</td>
<td>6.80e-06</td>
<td>43</td>
<td>634</td>
<td><a href="http://biit.cs.ut.ee/gprofiler/index.cgi?organism=agambiae&sort_by_structure=1&significant=1&output=txt&ordered_query=0&user_thr=1.00&query=AGAP010832+AGAP009766+AGAP010831+AGAP010815+AGAP010818+AGAP003441+AGAP010814+AGAP010830+AGAP008654+AGAP010816+AGAP010812+AGAP011064+AGAP008368+AGAP012983">14</a></td>
<td>0.022</td>
<td>0.326</td>
<td><a href="http://amigo.geneontology.org/cgi-bin/amigo/go.cgi?view=details&search_constraint=terms&depth=0&query=GO:0030414">GO:0030414</a></td>
<td>MF</td>
<td>1</td>
<td>    peptidase inhibitor activity</td>
<td>2</td>
<td>AGAP010832,AGAP009766,AGAP010831,AGAP010815,AGAP010818,AGAP003441,AGAP010814,AGAP010830,AGAP008654,AGAP010816,AGAP010812,AGAP011064,AGAP008368,AGAP012983</td>
</tr>
<tr>
<td>1</td>
<td>!</td>
<td>7.84e-05</td>
<td>37</td>
<td>634</td>
<td><a href="http://biit.cs.ut.ee/gprofiler/index.cgi?organism=agambiae&sort_by_structure=1&significant=1&output=txt&ordered_query=0&user_thr=1.00&query=AGAP010832+AGAP009766+AGAP010831+AGAP010815+AGAP010818+AGAP010814+AGAP010830+AGAP008654+AGAP010816+AGAP010812+AGAP011064+AGAP008368">12</a></td>
<td>0.019</td>
<td>0.324</td>
<td><a href="http://amigo.geneontology.org/cgi-bin/amigo/go.cgi?view=details&search_constraint=terms&depth=0&query=GO:0004866">GO:0004866</a></td>
<td>MF</td>
<td>1</td>
<td>     endopeptidase inhibitor activity</td>
<td>3</td>
<td>AGAP010832,AGAP009766,AGAP010831,AGAP010815,AGAP010818,AGAP010814,AGAP010830,AGAP008654,AGAP010816,AGAP010812,AGAP011064,AGAP008368</td>
</tr>
<tr>
<td>1</td>
<td>!</td>
<td>4.03e-05</td>
<td>365</td>
<td>634</td>
<td><a href="http://biit.cs.ut.ee/gprofiler/index.cgi?organism=agambiae&sort_by_structure=1&significant=1&output=txt&ordered_query=0&user_thr=1.00&query=AGAP009218+AGAP002270+AGAP009217+AGAP013252+AGAP005072+AGAP013487+AGAP003626+AGAP003249+AGAP003689+AGAP003691+AGAP009215+AGAP001648+AGAP003627+AGAP003246+AGAP001198+AGAP009251+AGAP003248+AGAP013221+AGAP008290+AGAP009844+AGAP007043+AGAP011790+AGAP012946+AGAP011781+AGAP011427+AGAP013117+AGAP011792+AGAP010833+AGAP011791+AGAP004700+AGAP010530+AGAP011788+AGAP003250+AGAP011787+AGAP000315+AGAP001798+AGAP000290+AGAP003251+AGAP008176+AGAP008292+AGAP008091+AGAP003640+AGAP001240+AGAP009273">44</a></td>
<td>0.069</td>
<td>0.121</td>
<td><a href="http://amigo.geneontology.org/cgi-bin/amigo/go.cgi?view=details&search_constraint=terms&depth=0&query=GO:0017171">GO:0017171</a></td>
<td>MF</td>
<td>2</td>
<td>   serine hydrolase activity</td>
<td>1</td>
<td>AGAP009218,AGAP002270,AGAP009217,AGAP013252,AGAP005072,AGAP013487,AGAP003626,AGAP003249,AGAP003689,AGAP003691,AGAP009215,AGAP001648,AGAP003627,AGAP003246,AGAP001198,AGAP009251,AGAP003248,AGAP013221,AGAP008290,AGAP009844,AGAP007043,AGAP011790,AGAP012946,AGAP011781,AGAP011427,AGAP013117,AGAP011792,AGAP010833,AGAP011791,AGAP004700,AGAP010530,AGAP011788,AGAP003250,AGAP011787,AGAP000315,AGAP001798,AGAP000290,AGAP003251,AGAP008176,AGAP008292,AGAP008091,AGAP003640,AGAP001240,AGAP009273</td>
</tr>
<tr>
<td>1</td>
<td>!</td>
<td>6.80e-04</td>
<td>612</td>
<td>634</td>
<td><a href="http://biit.cs.ut.ee/gprofiler/index.cgi?organism=agambiae&sort_by_structure=1&significant=1&output=txt&ordered_query=0&user_thr=1.00&query=AGAP009218+AGAP002596+AGAP011654+AGAP002270+AGAP009217+AGAP013252+AGAP005072+AGAP013487+AGAP003626+AGAP003249+AGAP003689+AGAP003691+AGAP009215+AGAP001648+AGAP013443+AGAP003627+AGAP003246+AGAP001198+AGAP009251+AGAP003248+AGAP013221+AGAP008290+AGAP009844+AGAP007043+AGAP009013+AGAP011790+AGAP003692+AGAP009593+AGAP012946+AGAP009791+AGAP011781+AGAP011427+AGAP013117+AGAP011792+AGAP010833+AGAP011791+AGAP004700+AGAP010530+AGAP011788+AGAP003250+AGAP011787+AGAP006670+AGAP000315+AGAP001798+AGAP000290+AGAP003251+AGAP011952+AGAP013078+AGAP008176+AGAP008292+AGAP006209+AGAP004922+AGAP008091+AGAP003640+AGAP004287+AGAP013155+AGAP001375+AGAP001240+AGAP009273">59</a></td>
<td>0.093</td>
<td>0.096</td>
<td><a href="http://amigo.geneontology.org/cgi-bin/amigo/go.cgi?view=details&search_constraint=terms&depth=0&query=GO:0008233">GO:0008233</a></td>
<td>MF</td>
<td>2</td>
<td>   peptidase activity</td>
<td>1</td>
<td>AGAP009218,AGAP002596,AGAP011654,AGAP002270,AGAP009217,AGAP013252,AGAP005072,AGAP013487,AGAP003626,AGAP003249,AGAP003689,AGAP003691,AGAP009215,AGAP001648,AGAP013443,AGAP003627,AGAP003246,AGAP001198,AGAP009251,AGAP003248,AGAP013221,AGAP008290,AGAP009844,AGAP007043,AGAP009013,AGAP011790,AGAP003692,AGAP009593,AGAP012946,AGAP009791,AGAP011781,AGAP011427,AGAP013117,AGAP011792,AGAP010833,AGAP011791,AGAP004700,AGAP010530,AGAP011788,AGAP003250,AGAP011787,AGAP006670,AGAP000315,AGAP001798,AGAP000290,AGAP003251,AGAP011952,AGAP013078,AGAP008176,AGAP008292,AGAP006209,AGAP004922,AGAP008091,AGAP003640,AGAP004287,AGAP013155,AGAP001375,AGAP001240,AGAP009273</td>
</tr>
<tr>
<td>1</td>
<td>!</td>
<td>1.17e-03</td>
<td>579</td>
<td>634</td>
<td><a href="http://biit.cs.ut.ee/gprofiler/index.cgi?organism=agambiae&sort_by_structure=1&significant=1&output=txt&ordered_query=0&user_thr=1.00&query=AGAP009218+AGAP002596+AGAP011654+AGAP002270+AGAP009217+AGAP013252+AGAP005072+AGAP013487+AGAP003626+AGAP003249+AGAP003689+AGAP003691+AGAP009215+AGAP001648+AGAP003627+AGAP003246+AGAP001198+AGAP009251+AGAP003248+AGAP013221+AGAP008290+AGAP009844+AGAP007043+AGAP009013+AGAP011790+AGAP003692+AGAP009593+AGAP012946+AGAP009791+AGAP011781+AGAP011427+AGAP013117+AGAP011792+AGAP010833+AGAP011791+AGAP004700+AGAP010530+AGAP011788+AGAP003250+AGAP011787+AGAP006670+AGAP000315+AGAP001798+AGAP000290+AGAP003251+AGAP011952+AGAP008176+AGAP008292+AGAP006209+AGAP004922+AGAP008091+AGAP003640+AGAP004287+AGAP013155+AGAP001240+AGAP009273">56</a></td>
<td>0.088</td>
<td>0.097</td>
<td><a href="http://amigo.geneontology.org/cgi-bin/amigo/go.cgi?view=details&search_constraint=terms&depth=0&query=GO:0070011">GO:0070011</a></td>
<td>MF</td>
<td>2</td>
<td>    peptidase activity, acting on L-amino acid peptides</td>
<td>2</td>
<td>AGAP009218,AGAP002596,AGAP011654,AGAP002270,AGAP009217,AGAP013252,AGAP005072,AGAP013487,AGAP003626,AGAP003249,AGAP003689,AGAP003691,AGAP009215,AGAP001648,AGAP003627,AGAP003246,AGAP001198,AGAP009251,AGAP003248,AGAP013221,AGAP008290,AGAP009844,AGAP007043,AGAP009013,AGAP011790,AGAP003692,AGAP009593,AGAP012946,AGAP009791,AGAP011781,AGAP011427,AGAP013117,AGAP011792,AGAP010833,AGAP011791,AGAP004700,AGAP010530,AGAP011788,AGAP003250,AGAP011787,AGAP006670,AGAP000315,AGAP001798,AGAP000290,AGAP003251,AGAP011952,AGAP008176,AGAP008292,AGAP006209,AGAP004922,AGAP008091,AGAP003640,AGAP004287,AGAP013155,AGAP001240,AGAP009273</td>
</tr>
<tr>
<td>1</td>
<td>!</td>
<td>1.27e-03</td>
<td>440</td>
<td>634</td>
<td><a href="http://biit.cs.ut.ee/gprofiler/index.cgi?organism=agambiae&sort_by_structure=1&significant=1&output=txt&ordered_query=0&user_thr=1.00&query=AGAP009218+AGAP002596+AGAP002270+AGAP009217+AGAP013252+AGAP005072+AGAP013487+AGAP003626+AGAP003249+AGAP003689+AGAP003691+AGAP009215+AGAP001648+AGAP003627+AGAP003246+AGAP001198+AGAP009251+AGAP003248+AGAP013221+AGAP008290+AGAP009844+AGAP007043+AGAP011790+AGAP012946+AGAP009791+AGAP011781+AGAP011427+AGAP013117+AGAP011792+AGAP010833+AGAP011791+AGAP004700+AGAP010530+AGAP011788+AGAP003250+AGAP011787+AGAP000315+AGAP001798+AGAP000290+AGAP003251+AGAP011952+AGAP008292+AGAP004922+AGAP008091+AGAP004287+AGAP009273">46</a></td>
<td>0.073</td>
<td>0.105</td>
<td><a href="http://amigo.geneontology.org/cgi-bin/amigo/go.cgi?view=details&search_constraint=terms&depth=0&query=GO:0004175">GO:0004175</a></td>
<td>MF</td>
<td>2</td>
<td>     endopeptidase activity</td>
<td>3</td>
<td>AGAP009218,AGAP002596,AGAP002270,AGAP009217,AGAP013252,AGAP005072,AGAP013487,AGAP003626,AGAP003249,AGAP003689,AGAP003691,AGAP009215,AGAP001648,AGAP003627,AGAP003246,AGAP001198,AGAP009251,AGAP003248,AGAP013221,AGAP008290,AGAP009844,AGAP007043,AGAP011790,AGAP012946,AGAP009791,AGAP011781,AGAP011427,AGAP013117,AGAP011792,AGAP010833,AGAP011791,AGAP004700,AGAP010530,AGAP011788,AGAP003250,AGAP011787,AGAP000315,AGAP001798,AGAP000290,AGAP003251,AGAP011952,AGAP008292,AGAP004922,AGAP008091,AGAP004287,AGAP009273</td>
</tr>
<tr>
<td>1</td>
<td>!</td>
<td>4.03e-05</td>
<td>365</td>
<td>634</td>
<td><a href="http://biit.cs.ut.ee/gprofiler/index.cgi?organism=agambiae&sort_by_structure=1&significant=1&output=txt&ordered_query=0&user_thr=1.00&query=AGAP009218+AGAP002270+AGAP009217+AGAP013252+AGAP005072+AGAP013487+AGAP003626+AGAP003249+AGAP003689+AGAP003691+AGAP009215+AGAP001648+AGAP003627+AGAP003246+AGAP001198+AGAP009251+AGAP003248+AGAP013221+AGAP008290+AGAP009844+AGAP007043+AGAP011790+AGAP012946+AGAP011781+AGAP011427+AGAP013117+AGAP011792+AGAP010833+AGAP011791+AGAP004700+AGAP010530+AGAP011788+AGAP003250+AGAP011787+AGAP000315+AGAP001798+AGAP000290+AGAP003251+AGAP008176+AGAP008292+AGAP008091+AGAP003640+AGAP001240+AGAP009273">44</a></td>
<td>0.069</td>
<td>0.121</td>
<td><a href="http://amigo.geneontology.org/cgi-bin/amigo/go.cgi?view=details&search_constraint=terms&depth=0&query=GO:0008236">GO:0008236</a></td>
<td>MF</td>
<td>2</td>
<td>     serine-type peptidase activity</td>
<td>3</td>
<td>AGAP009218,AGAP002270,AGAP009217,AGAP013252,AGAP005072,AGAP013487,AGAP003626,AGAP003249,AGAP003689,AGAP003691,AGAP009215,AGAP001648,AGAP003627,AGAP003246,AGAP001198,AGAP009251,AGAP003248,AGAP013221,AGAP008290,AGAP009844,AGAP007043,AGAP011790,AGAP012946,AGAP011781,AGAP011427,AGAP013117,AGAP011792,AGAP010833,AGAP011791,AGAP004700,AGAP010530,AGAP011788,AGAP003250,AGAP011787,AGAP000315,AGAP001798,AGAP000290,AGAP003251,AGAP008176,AGAP008292,AGAP008091,AGAP003640,AGAP001240,AGAP009273</td>
</tr>
<tr>
<td>1</td>
<td>!</td>
<td>1.22e-04</td>
<td>341</td>
<td>634</td>
<td><a href="http://biit.cs.ut.ee/gprofiler/index.cgi?organism=agambiae&sort_by_structure=1&significant=1&output=txt&ordered_query=0&user_thr=1.00&query=AGAP009218+AGAP002270+AGAP009217+AGAP013252+AGAP005072+AGAP013487+AGAP003626+AGAP003249+AGAP003689+AGAP003691+AGAP009215+AGAP001648+AGAP003627+AGAP003246+AGAP001198+AGAP009251+AGAP003248+AGAP013221+AGAP008290+AGAP009844+AGAP007043+AGAP011790+AGAP012946+AGAP011781+AGAP011427+AGAP013117+AGAP011792+AGAP010833+AGAP011791+AGAP004700+AGAP010530+AGAP011788+AGAP003250+AGAP011787+AGAP000315+AGAP001798+AGAP000290+AGAP003251+AGAP008292+AGAP008091+AGAP009273">41</a></td>
<td>0.065</td>
<td>0.120</td>
<td><a href="http://amigo.geneontology.org/cgi-bin/amigo/go.cgi?view=details&search_constraint=terms&depth=0&query=GO:0004252">GO:0004252</a></td>
<td>MF</td>
<td>2</td>
<td>      serine-type endopeptidase activity</td>
<td>4</td>
<td>AGAP009218,AGAP002270,AGAP009217,AGAP013252,AGAP005072,AGAP013487,AGAP003626,AGAP003249,AGAP003689,AGAP003691,AGAP009215,AGAP001648,AGAP003627,AGAP003246,AGAP001198,AGAP009251,AGAP003248,AGAP013221,AGAP008290,AGAP009844,AGAP007043,AGAP011790,AGAP012946,AGAP011781,AGAP011427,AGAP013117,AGAP011792,AGAP010833,AGAP011791,AGAP004700,AGAP010530,AGAP011788,AGAP003250,AGAP011787,AGAP000315,AGAP001798,AGAP000290,AGAP003251,AGAP008292,AGAP008091,AGAP009273</td>
</tr>
<tr>
<td colspan=20>#INFO:	PARAMETERS: sort_by_structure = 1</td></tr>
<tr>
<td colspan=20>#INFO:	PARAMETERS: user_thr = 1.00</td></tr>
<tr>
<td colspan=20>#INFO:	PARAMETERS: significant = 1</td></tr>
<tr>
<td colspan=20>#INFO:	PARAMETERS: organism = agambiae</td></tr>
<tr>
<td colspan=20>#INFO:	PARAMETERS: analytical = 1</td></tr>
<tr>
<td colspan=20>#INFO:	User:  g:Profiler web interface</td></tr>
<tr>
<td colspan=20>#INFO:	Host:  ronk1.at.mt.ut.ee</td></tr>
<tr>
<td colspan=20>#INFO:	Time:  2014-9-1  11:9:49 </td></tr>
<tr>
<td colspan=20>#WARNING:	Gene AGAP010815 in query [1/117] is already seen with same internal ID GOSH:9644, skipping!</td></tr>
<tr>
<td colspan=20>#WARNING:	Gene AGAP010528 in query [1/134] is not recognized, skipping!</td></tr>
<tr>
<td colspan=20>#WARNING:	Gene AGAP010529 in query [1/168] is not recognized, skipping!</td></tr>
<tr>
<td colspan=20>#WARNING:	Gene AGAP008809 in query [1/205] is not recognized, skipping!</td></tr>
<tr>
<td colspan=20>#WARNING:	Gene AGAP009465 in query [1/260] is not recognized, skipping!</td></tr>
<tr>
<td colspan=20>#WARNING:	Gene AGAP010692 in query [1/363] is not recognized, skipping!</td></tr>
<tr>
<td colspan=20>#INFO:	Effective domain size for GO: 8737</td></tr>
<tr>
<td colspan=20>#INFO:	Effective domain size for KEGG: 2027</td></tr>
<tr>
<td colspan=20>#INFO:	Effective domain size for MI: 9147</td></tr>
<tr>
<td colspan=20>#INFO:	</td></tr>
<tr>
<td colspan=20>#INFO:	--- Gene names and descriptions</td></tr>
<tr>
<td colspan=20>#INFO:	</td></tr>
<tr>
<td colspan=20>#INFO:	QUERY:	AGAP005911	N/A	guanine nucleotide-binding protein G(I)/G(S)/G(T) subunit beta-1 [Source:VB External Description;Acc:AGAP005911]</td></tr>
<tr>
<td colspan=20>#INFO:	QUERY:	AGAP010761	N/A	N/A</td></tr>
<tr>
<td colspan=20>#INFO:	QUERY:	AGAP010772	N/A	N/A</td></tr>
<tr>
<td colspan=20>#INFO:	QUERY:	AGAP011225	N/A	N/A</td></tr>
<tr>
<td colspan=20>#INFO:	QUERY:	AGAP010832	TEP19	thioester-containing protein [Source:VB Community Annotation;Acc:AGAP010832]</td></tr>
<tr>
<td colspan=20>#INFO:	QUERY:	AGAP008731	N/A	Laccase-like multicopper oxidase 2 [Source:VB External Description;Acc:AGAP008731]</td></tr>
<tr>
<td colspan=20>#INFO:	QUERY:	AGAP010602	N/A	Insulin-like peptide 3 precursor [Source:VB External Description;Acc:AGAP010602]</td></tr>
<tr>
<td colspan=20>#INFO:	QUERY:	AGAP003115	COE2580	carboxylesterase [Source:VB Community Annotation;Acc:AGAP003115]</td></tr>
<tr>
<td colspan=20>#INFO:	QUERY:	AGAP009218	N/A	N/A</td></tr>
<tr>
<td colspan=20>#INFO:	QUERY:	AGAP009766	N/A	N/A</td></tr>
<tr>
<td colspan=20>#INFO:	QUERY:	AGAP002596	N/A	N/A</td></tr>
<tr>
<td colspan=20>#INFO:	QUERY:	AGAP007416	N/A	N/A</td></tr>
<tr>
<td colspan=20>#INFO:	QUERY:	AGAP006145	CPLCA1	cuticular protein 1 in CPLCA family [Source:VB Community Annotation;Acc:AGAP006145]</td></tr>
<tr>
<td colspan=20>#INFO:	QUERY:	AGAP011426	N/A	Solute carrier family 17 member 5 [Source:VB External Description;Acc:AGAP011426]</td></tr>
<tr>
<td colspan=20>#INFO:	QUERY:	AGAP002928	N/A	N/A</td></tr>
<tr>
<td colspan=20>#INFO:	QUERY:	AGAP013281	N/A	N/A</td></tr>
<tr>
<td colspan=20>#INFO:	QUERY:	AGAP007782	N/A	N/A</td></tr>
<tr>
<td colspan=20>#INFO:	QUERY:	AGAP007830	N/A	N/A</td></tr>
<tr>
<td colspan=20>#INFO:	QUERY:	AGAP007343	LYSC2	C-Type Lysozyme. [Source:VB Community Annotation;Acc:AGAP007343]</td></tr>
<tr>
<td colspan=20>#INFO:	QUERY:	AGAP011654	N/A	membrane dipeptidase   [Source:VB External Description;Acc:AGAP011654]</td></tr>
<tr>
<td colspan=20>#INFO:	QUERY:	AGAP000629	N/A	N/A</td></tr>
<tr>
<td colspan=20>#INFO:	QUERY:	AGAP008927	N/A	protein TILB homolog [Source:VB External Description;Acc:AGAP008927]</td></tr>
<tr>
<td colspan=20>#INFO:	QUERY:	AGAP007880	N/A	3-ketoacyl-CoA reductase [Source:VB External Description;Acc:AGAP007880]</td></tr>
<tr>
<td colspan=20>#INFO:	QUERY:	AGAP003714	HPX3	heme peroxidase [Source:VB Community Annotation;Acc:AGAP003714]</td></tr>
<tr>
<td colspan=20>#INFO:	QUERY:	AGAP010180	N/A	centrosomal protein CEP97  [Source:VB External Description;Acc:AGAP010180]</td></tr>
<tr>
<td colspan=20>#INFO:	QUERY:	AGAP010831	TEP8	thioester-containing protein [Source:VB Community Annotation;Acc:AGAP010831]</td></tr>
<tr>
<td colspan=20>#INFO:	QUERY:	AGAP001985	N/A	Soluble guanylate cyclase 88E [Source:VB External Description;Acc:AGAP001985]</td></tr>
<tr>
<td colspan=20>#INFO:	QUERY:	AGAP008328	N/A	N/A</td></tr>
<tr>
<td colspan=20>#INFO:	QUERY:	AGAP008257	N/A	nitric-oxide synthase, invertebrate   [Source:VB External Description;Acc:AGAP008257]</td></tr>
<tr>
<td colspan=20>#INFO:	QUERY:	AGAP007709	N/A	potassium voltage-gated channel Eag-related subfamily H member 6  [Source:VB External Description;Acc:AGAP007709]</td></tr>
<tr>
<td colspan=20>#INFO:	QUERY:	AGAP007318	N/A	N/A</td></tr>
<tr>
<td colspan=20>#INFO:	QUERY:	AGAP012978	N/A	N/A</td></tr>
<tr>
<td colspan=20>#INFO:	QUERY:	AGAP013480	N/A	N/A</td></tr>
<tr>
<td colspan=20>#INFO:	QUERY:	AGAP002502	N/A	translation initiation factor 4G  [Source:VB External Description;Acc:AGAP002502]</td></tr>
<tr>
<td colspan=20>#INFO:	QUERY:	AGAP011992	N/A	Lysosomal acid lipase,  [Source:VB External Description;Acc:AGAP011992]</td></tr>
<tr>
<td colspan=20>#INFO:	QUERY:	AGAP012015	N/A	N/A</td></tr>
<tr>
<td colspan=20>#INFO:	QUERY:	AGAP007199	DEF3	defensin anti-microbial peptide [Source:VB Community Annotation;Acc:AGAP007199]</td></tr>
<tr>
<td colspan=20>#INFO:	QUERY:	AGAP002270	CLIPB7	Clip-Domain Serine Protease [Source:VB Community Annotation;Acc:AGAP002270]</td></tr>
<tr>
<td colspan=20>#INFO:	QUERY:	AGAP009217	CLIPB12	Clip-Domain Serine Protease [Source:VB Community Annotation;Acc:AGAP009217]</td></tr>
<tr>
<td colspan=20>#INFO:	QUERY:	AGAP007752	N/A	N/A</td></tr>
<tr>
<td colspan=20>#INFO:	QUERY:	AGAP002202	CYP325E1	cytochrome P450 [Source:VB Community Annotation;Acc:AGAP002202]</td></tr>
<tr>
<td colspan=20>#INFO:	QUERY:	AGAP005768	HEX1A	hexamerin [Source:VB Community Annotation;Acc:AGAP005768]</td></tr>
<tr>
<td colspan=20>#INFO:	QUERY:	AGAP001135	N/A	DNA replication licensing factor MCM3   [Source:VB External Description;Acc:AGAP001135]</td></tr>
<tr>
<td colspan=20>#INFO:	QUERY:	AGAP004316	N/A	N/A</td></tr>
<tr>
<td colspan=20>#INFO:	QUERY:	AGAP013252	N/A	N/A</td></tr>
<tr>
<td colspan=20>#INFO:	QUERY:	AGAP005072	N/A	N/A</td></tr>
<tr>
<td colspan=20>#INFO:	QUERY:	AGAP005306	N/A	calcium/calmodulin-dependent protein kinase I   [Source:VB External Description;Acc:AGAP005306]</td></tr>
<tr>
<td colspan=20>#INFO:	QUERY:	AGAP013487	N/A	N/A</td></tr>
<tr>
<td colspan=20>#INFO:	QUERY:	AGAP001659	N/A	hexamerin [Source:VB External Description;Acc:AGAP001659]</td></tr>
<tr>
<td colspan=20>#INFO:	QUERY:	AGAP010773	N/A	N/A</td></tr>
<tr>
<td colspan=20>#INFO:	QUERY:	AGAP009530	N/A	N/A</td></tr>
<tr>
<td colspan=20>#INFO:	QUERY:	AGAP007007	N/A	N/A</td></tr>
<tr>
<td colspan=20>#INFO:	QUERY:	AGAP008972	N/A	N/A</td></tr>
<tr>
<td colspan=20>#INFO:	QUERY:	AGAP012986	N/A	N/A</td></tr>
<tr>
<td colspan=20>#INFO:	QUERY:	AGAP001614	N/A	N/A</td></tr>
<tr>
<td colspan=20>#INFO:	QUERY:	AGAP005215	N/A	O-sialoglycoprotein endopeptidase   [Source:VB External Description;Acc:AGAP005215]</td></tr>
<tr>
<td colspan=20>#INFO:	QUERY:	AGAP002810	N/A	45 kDa calcium-binding protein [Source:VB External Description;Acc:AGAP002810]</td></tr>
<tr>
<td colspan=20>#INFO:	QUERY:	AGAP003626	N/A	N/A</td></tr>
<tr>
<td colspan=20>#INFO:	QUERY:	AGAP000686	N/A	N/A</td></tr>
<tr>
<td colspan=20>#INFO:	QUERY:	AGAP006053	N/A	N/A</td></tr>
<tr>
<td colspan=20>#INFO:	QUERY:	AGAP011037	N/A	N/A</td></tr>
<tr>
<td colspan=20>#INFO:	QUERY:	AGAP003249	CLIPB3	Clip-domain serine protease [Source:VB Community Annotation;Acc:AGAP003249]</td></tr>
<tr>
<td colspan=20>#INFO:	QUERY:	AGAP010815	TEP1	thioester-containing protein [Source:VB Community Annotation;Acc:AGAP010815]</td></tr>
<tr>
<td colspan=20>#INFO:	QUERY:	AGAP007186	N/A	N/A</td></tr>
<tr>
<td colspan=20>#INFO:	QUERY:	AGAP005987	N/A	N/A</td></tr>
<tr>
<td colspan=20>#INFO:	QUERY:	AGAP012173	N/A	N/A</td></tr>
<tr>
<td colspan=20>#INFO:	QUERY:	AGAP004581	N/A	Heat shock protein 70kDa [Source:VB External Description;Acc:AGAP004581]</td></tr>
<tr>
<td colspan=20>#INFO:	QUERY:	AGAP008235	N/A	N/A</td></tr>
<tr>
<td colspan=20>#INFO:	QUERY:	AGAP008318	N/A	N/A</td></tr>
<tr>
<td colspan=20>#INFO:	QUERY:	AGAP013425	IR101	ionotropic receptor IR101 [Source:VB Community Annotation;Acc:AGAP013425]</td></tr>
<tr>
<td colspan=20>#INFO:	QUERY:	AGAP003943	N/A	regulatory factor X 1/2/3  [Source:VB External Description;Acc:AGAP003943]</td></tr>
<tr>
<td colspan=20>#INFO:	QUERY:	AGAP013193	N/A	N/A</td></tr>
<tr>
<td colspan=20>#INFO:	QUERY:	AGAP003056	N/A	N/A</td></tr>
<tr>
<td colspan=20>#INFO:	QUERY:	AGAP008178	N/A	N/A</td></tr>
<tr>
<td colspan=20>#INFO:	QUERY:	AGAP009676	N/A	histone acetyltransferase MYST2   [Source:VB External Description;Acc:AGAP009676]</td></tr>
<tr>
<td colspan=20>#INFO:	QUERY:	AGAP003689	N/A	Clip-Domain Serine Protease  [Source:VB External Description;Acc:AGAP003689]</td></tr>
<tr>
<td colspan=20>#INFO:	QUERY:	AGAP000607	N/A	SG1-like salivary protein [Source:VB External Description;Acc:AGAP000607]</td></tr>
<tr>
<td colspan=20>#INFO:	QUERY:	AGAP007035	APL1B	Anopheles Plasmodium-responsive Leucine-Rich Repeat 1B [Source:VB Community Annotation;Acc:AGAP007035]</td></tr>
<tr>
<td colspan=20>#INFO:	QUERY:	AGAP003271	N/A	Dynein, axonemal, heavy chain 5 [Source:VB External Description;Acc:AGAP003271]</td></tr>
<tr>
<td colspan=20>#INFO:	QUERY:	AGAP000169	N/A	fanconi anemia group M protein  [Source:VB External Description;Acc:AGAP000169]</td></tr>
<tr>
<td colspan=20>#INFO:	QUERY:	AGAP001078	N/A	N/A</td></tr>
<tr>
<td colspan=20>#INFO:	QUERY:	AGAP003691	N/A	N/A</td></tr>
<tr>
<td colspan=20>#INFO:	QUERY:	AGAP004324	N/A	Protein yellow [Source:VB External Description;Acc:AGAP004324]</td></tr>
<tr>
<td colspan=20>#INFO:	QUERY:	AGAP011623	N/A	N/A</td></tr>
<tr>
<td colspan=20>#INFO:	QUERY:	AGAP010818	TEP11	thioester-containing protein [Source:VB Community Annotation;Acc:AGAP010818]</td></tr>
<tr>
<td colspan=20>#INFO:	QUERY:	AGAP005526	N/A	cubilin  [Source:VB External Description;Acc:AGAP005526]</td></tr>
<tr>
<td colspan=20>#INFO:	QUERY:	AGAP009215	CLIPB18	Clip-Domain Serine Protease [Source:VB Community Annotation;Acc:AGAP009215]</td></tr>
<tr>
<td colspan=20>#INFO:	QUERY:	AGAP007036	APL1A	Anopheles Plasmodium-responsive Leucine-Rich Repeat 1A [Source:VB Community Annotation;Acc:AGAP007036]</td></tr>
<tr>
<td colspan=20>#INFO:	QUERY:	AGAP001648	CLIPB17	Clip-domain serine protease [Source:VB Community Annotation;Acc:AGAP001648]</td></tr>
<tr>
<td colspan=20>#INFO:	QUERY:	AGAP003441	N/A	N/A</td></tr>
<tr>
<td colspan=20>#INFO:	QUERY:	AGAP006959	N/A	molecular chaperone HtpG  [Source:VB External Description;Acc:AGAP006959]</td></tr>
<tr>
<td colspan=20>#INFO:	QUERY:	AGAP013541	N/A	N/A</td></tr>
<tr>
<td colspan=20>#INFO:	QUERY:	AGAP009126	N/A	protein expanded  [Source:VB External Description;Acc:AGAP009126]</td></tr>
<tr>
<td colspan=20>#INFO:	QUERY:	AGAP005612	N/A	N/A</td></tr>
<tr>
<td colspan=20>#INFO:	QUERY:	AGAP004195	N/A	D-2-hydroxyglutarate dehydrogenase, mitochondrial [Source:VB External Description;Acc:AGAP004195]</td></tr>
<tr>
<td colspan=20>#INFO:	QUERY:	AGAP007349	N/A	N/A</td></tr>
<tr>
<td colspan=20>#INFO:	QUERY:	AGAP010814	TEP6	thioester-containing protein [Source:VB Community Annotation;Acc:AGAP010814]</td></tr>
<tr>
<td colspan=20>#INFO:	QUERY:	AGAP010830	TEP9	thioester-containing protein [Source:VB Community Annotation;Acc:AGAP010830]</td></tr>
<tr>
<td colspan=20>#INFO:	QUERY:	AGAP008654	TEP12	thioester-containing protein [Source:VB Community Annotation;Acc:AGAP008654]</td></tr>
<tr>
<td colspan=20>#INFO:	QUERY:	AGAP005396	N/A	N/A</td></tr>
<tr>
<td colspan=20>#INFO:	QUERY:	AGAP011302	N/A	alkaline phosphatase   [Source:VB External Description;Acc:AGAP011302]</td></tr>
<tr>
<td colspan=20>#INFO:	QUERY:	AGAP010601	N/A	N/A</td></tr>
<tr>
<td colspan=20>#INFO:	QUERY:	AGAP006430	CTLGA2	C-Type Lectin (CTL) - galactose binding [Source:VB Community Annotation;Acc:AGAP006430]</td></tr>
<tr>
<td colspan=20>#INFO:	QUERY:	AGAP000844	N/A	Progestin and adipoQ receptor family member 4 [Source:VB External Description;Acc:AGAP000844]</td></tr>
<tr>
<td colspan=20>#INFO:	QUERY:	AGAP013443	N/A	Plasma glutamate carboxypeptidase [Source:VB External Description;Acc:AGAP013443]</td></tr>
<tr>
<td colspan=20>#INFO:	QUERY:	AGAP004956	N/A	DNA replication licensing factor MCM4   [Source:VB External Description;Acc:AGAP004956]</td></tr>
<tr>
<td colspan=20>#INFO:	QUERY:	AGAP011769	N/A	fanconi anemia group D2 protein  [Source:VB External Description;Acc:AGAP011769]</td></tr>
<tr>
<td colspan=20>#INFO:	QUERY:	AGAP003627	N/A	N/A</td></tr>
<tr>
<td colspan=20>#INFO:	QUERY:	AGAP008233	N/A	N/A</td></tr>
<tr>
<td colspan=20>#INFO:	QUERY:	AGAP013048	N/A	SRA stem-loop-interacting RNA-binding protein, mitochondrial precursor [Source:VB External Description;Acc:AGAP013048]</td></tr>
<tr>
<td colspan=20>#INFO:	QUERY:	AGAP010057	N/A	Nicotinic acetylcholine receptor, beta-2 subunit [Source:VB External Description;Acc:AGAP010057]</td></tr>
<tr>
<td colspan=20>#INFO:	QUERY:	AGAP013364	N/A	N/A</td></tr>
<tr>
<td colspan=20>#INFO:	QUERY:	AGAP010693	N/A	periodic tryptophan protein 2  [Source:VB External Description;Acc:AGAP010693]</td></tr>
<tr>
<td colspan=20>#INFO:	QUERY:	AGAP006183	N/A	slit protein [Source:VB External Description;Acc:AGAP006183]</td></tr>
<tr>
<td colspan=20>#INFO:	QUERY:	AGAP003913	N/A	histone H2A  [Source:VB External Description;Acc:AGAP003913]</td></tr>
<tr>
<td colspan=20>#INFO:	QUERY:	AGAP004405	N/A	glucose-repressible alcohol dehydrogenase transcriptional effector homolog [Source:VB External Description;Acc:AGAP004405]</td></tr>
<tr>
<td colspan=20>#INFO:	QUERY:	AGAP010815	TEP1	thioester-containing protein [Source:VB Community Annotation;Acc:AGAP010815]</td></tr>
<tr>
<td colspan=20>#INFO:	QUERY:	AGAP006198	N/A	N/A</td></tr>
<tr>
<td colspan=20>#INFO:	QUERY:	AGAP010816	TEP3	thioester-containing protein [Source:VB Community Annotation;Acc:AGAP010816]</td></tr>
<tr>
<td colspan=20>#INFO:	QUERY:	AGAP009916	N/A	N/A</td></tr>
<tr>
<td colspan=20>#INFO:	QUERY:	AGAP000497	N/A	N/A</td></tr>
<tr>
<td colspan=20>#INFO:	QUERY:	AGAP009879	CPR81	cuticular protein RR-1 family (CPR81) [Source:VB Community Annotation;Acc:AGAP009879]</td></tr>
<tr>
<td colspan=20>#INFO:	QUERY:	AGAP009682	N/A	N/A</td></tr>
<tr>
<td colspan=20>#INFO:	QUERY:	AGAP000680	N/A	N/A</td></tr>
<tr>
<td colspan=20>#INFO:	QUERY:	AGAP002671	N/A	beta-1,3-galactosyltransferase 1   [Source:VB External Description;Acc:AGAP002671]</td></tr>
<tr>
<td colspan=20>#INFO:	QUERY:	AGAP000042	N/A	histone-lysine N-methyltransferase [Source:VB External Description;Acc:AGAP000042]</td></tr>
<tr>
<td colspan=20>#INFO:	QUERY:	AGAP003246	CLIPB2	Clip-domain serine protease [Source:VB Community Annotation;Acc:AGAP003246]</td></tr>
<tr>
<td colspan=20>#INFO:	QUERY:	AGAP001198	N/A	chymotrypsin [Source:VB External Description;Acc:AGAP001198]</td></tr>
<tr>
<td colspan=20>#INFO:	QUERY:	AGAP010237	N/A	N/A</td></tr>
<tr>
<td colspan=20>#INFO:	QUERY:	AGAP009587	N/A	AP endonuclease 1   [Source:VB External Description;Acc:AGAP009587]</td></tr>
<tr>
<td colspan=20>#INFO:	QUERY:	AGAP004894	N/A	N/A</td></tr>
<tr>
<td colspan=20>#INFO:	QUERY:	AGAP000978	N/A	origin recognition complex subunit 5  [Source:VB External Description;Acc:AGAP000978]</td></tr>
<tr>
<td colspan=20>#INFO:	QUERY:	AGAP005746	N/A	N/A</td></tr>
<tr>
<td colspan=20>#INFO:	QUERY:	AGAP010528	N/A	N/A</td></tr>
<tr>
<td colspan=20>#INFO:	QUERY:	AGAP002839	N/A	WD repeat-containing protein 85 [Source:VB External Description;Acc:AGAP002839]</td></tr>
<tr>
<td colspan=20>#INFO:	QUERY:	AGAP009251	N/A	N/A</td></tr>
<tr>
<td colspan=20>#INFO:	QUERY:	AGAP003248	N/A	N/A</td></tr>
<tr>
<td colspan=20>#INFO:	QUERY:	AGAP005796	N/A	pebble [Source:VB External Description;Acc:AGAP005796]</td></tr>
<tr>
<td colspan=20>#INFO:	QUERY:	AGAP009637	N/A	Bardet-Biedl syndrome 2 protein  [Source:VB External Description;Acc:AGAP009637]</td></tr>
<tr>
<td colspan=20>#INFO:	QUERY:	AGAP002835	N/A	Alpha-tocopherol transfer protein-like protein [Source:VB External Description;Acc:AGAP002835]</td></tr>
<tr>
<td colspan=20>#INFO:	QUERY:	AGAP011968	IR76B	ionotropic receptor IR76b [Source:VB Community Annotation;Acc:AGAP011968]</td></tr>
<tr>
<td colspan=20>#INFO:	QUERY:	AGAP000291	N/A	Translocase of inner mitochondrial membrane 44 homolog (yeast) [Source:VB External Description;Acc:AGAP000291]</td></tr>
<tr>
<td colspan=20>#INFO:	QUERY:	AGAP006136	N/A	Monocyte to macrophage differentiation factor 2 [Source:VB External Description;Acc:AGAP006136]</td></tr>
<tr>
<td colspan=20>#INFO:	QUERY:	AGAP008613	N/A	polypeptide N-acetylgalactosaminyltransferase   [Source:VB External Description;Acc:AGAP008613]</td></tr>
<tr>
<td colspan=20>#INFO:	QUERY:	AGAP008953	N/A	TIMELESS-interacting protein  [Source:VB External Description;Acc:AGAP008953]</td></tr>
<tr>
<td colspan=20>#INFO:	QUERY:	AGAP004651	N/A	N/A</td></tr>
<tr>
<td colspan=20>#INFO:	QUERY:	AGAP011672	N/A	N/A</td></tr>
<tr>
<td colspan=20>#INFO:	QUERY:	AGAP003095	N/A	yellow protein  [Source:VB External Description;Acc:AGAP003095]</td></tr>
<tr>
<td colspan=20>#INFO:	QUERY:	AGAP006958	N/A	Heat shock protein 83   [Source:VB External Description;Acc:AGAP006958]</td></tr>
<tr>
<td colspan=20>#INFO:	QUERY:	AGAP013221	N/A	N/A</td></tr>
<tr>
<td colspan=20>#INFO:	QUERY:	AGAP001067	N/A	N/A</td></tr>
<tr>
<td colspan=20>#INFO:	QUERY:	AGAP006348	LRIM1	leucine-rich immune protein (Long) [Source:VB Community Annotation;Acc:AGAP006348]</td></tr>
<tr>
<td colspan=20>#INFO:	QUERY:	AGAP002649	N/A	N/A</td></tr>
<tr>
<td colspan=20>#INFO:	QUERY:	AGAP010717	CPR143	cuticular protein RR-2 family (CPR143) [Source:VB Community Annotation;Acc:AGAP010717]</td></tr>
<tr>
<td colspan=20>#INFO:	QUERY:	AGAP010604	N/A	Insulin-like peptide 3 precursor [Source:VB External Description;Acc:AGAP010604]</td></tr>
<tr>
<td colspan=20>#INFO:	QUERY:	AGAP002557	N/A	glucose dehydrogenase (acceptor) [Source:VB External Description;Acc:AGAP002557]</td></tr>
<tr>
<td colspan=20>#INFO:	QUERY:	AGAP002106	N/A	xeroderma pigmentosum group C-complementing protein  [Source:VB External Description;Acc:AGAP002106]</td></tr>
<tr>
<td colspan=20>#INFO:	QUERY:	AGAP005926	N/A	senataxin   [Source:VB External Description;Acc:AGAP005926]</td></tr>
<tr>
<td colspan=20>#INFO:	QUERY:	AGAP010725	N/A	Prestin [Source:VB External Description;Acc:AGAP010725]</td></tr>
<tr>
<td colspan=20>#INFO:	QUERY:	AGAP010290	N/A	wingless-type MMTV integration site family, member 5  [Source:VB External Description;Acc:AGAP010290]</td></tr>
<tr>
<td colspan=20>#INFO:	QUERY:	AGAP010056	N/A	hexosaminidase   [Source:VB External Description;Acc:AGAP010056]</td></tr>
<tr>
<td colspan=20>#INFO:	QUERY:	AGAP008290	N/A	Trypsin-6   [Source:VB External Description;Acc:AGAP008290]</td></tr>
<tr>
<td colspan=20>#INFO:	QUERY:	AGAP009943	N/A	DnaJ homolog subfamily A member 5  [Source:VB External Description;Acc:AGAP009943]</td></tr>
<tr>
<td colspan=20>#INFO:	QUERY:	AGAP005839	N/A	MFS transporter, FLVCR family, feline leukemia virus subgroup C receptor-relat  [Source:VB External Description;Acc:AGAP005839]</td></tr>
<tr>
<td colspan=20>#INFO:	QUERY:	AGAP004726	N/A	Uncharacterized protein CG3556  [Source:VB External Description;Acc:AGAP004726]</td></tr>
<tr>
<td colspan=20>#INFO:	QUERY:	AGAP009729	CCAP	cardioacceleratory peptide [Source:VB Community Annotation;Acc:AGAP009729]</td></tr>
<tr>
<td colspan=20>#INFO:	QUERY:	AGAP004424	N/A	N/A</td></tr>
<tr>
<td colspan=20>#INFO:	QUERY:	AGAP010529	N/A	N/A</td></tr>
<tr>
<td colspan=20>#INFO:	QUERY:	AGAP004203	VG	vitellogenin [Source:VB Community Annotation;Acc:AGAP004203]</td></tr>
<tr>
<td colspan=20>#INFO:	QUERY:	AGAP003165	N/A	Succinate-semialdehyde dehydrogenase I [Source:VB External Description;Acc:AGAP003165]</td></tr>
<tr>
<td colspan=20>#INFO:	QUERY:	AGAP004337	N/A	GA-binding protein transcription factor, alpha  [Source:VB External Description;Acc:AGAP004337]</td></tr>
<tr>
<td colspan=20>#INFO:	QUERY:	AGAP013260	N/A	Acidic mammalian chitinase precursor [Source:VB External Description;Acc:AGAP013260]</td></tr>
<tr>
<td colspan=20>#INFO:	QUERY:	AGAP005077	N/A	N/A</td></tr>
<tr>
<td colspan=20>#INFO:	QUERY:	AGAP001511	N/A	N/A</td></tr>
<tr>
<td colspan=20>#INFO:	QUERY:	AGAP005834	COEJHE2E	carboxylesterase [Source:VB Community Annotation;Acc:AGAP005834]</td></tr>
<tr>
<td colspan=20>#INFO:	QUERY:	AGAP003756	N/A	N/A</td></tr>
<tr>
<td colspan=20>#INFO:	QUERY:	AGAP000456	N/A	N/A</td></tr>
<tr>
<td colspan=20>#INFO:	QUERY:	AGAP010376	N/A	N/A</td></tr>
<tr>
<td colspan=20>#INFO:	QUERY:	AGAP011970	N/A	Abhydrolase domain-containing protein 7 [Source:VB External Description;Acc:AGAP011970]</td></tr>
<tr>
<td colspan=20>#INFO:	QUERY:	AGAP009844	CLIPB15	Clip-Domain Serine Protease [Source:VB Community Annotation;Acc:AGAP009844]</td></tr>
<tr>
<td colspan=20>#INFO:	QUERY:	AGAP002331	N/A	sodium-independent sulfate anion transporter [Source:VB External Description;Acc:AGAP002331]</td></tr>
<tr>
<td colspan=20>#INFO:	QUERY:	AGAP001106	N/A	Disconnected protein [Source:VB External Description;Acc:AGAP001106]</td></tr>
<tr>
<td colspan=20>#INFO:	QUERY:	AGAP000553	N/A	Protein white   [Source:VB External Description;Acc:AGAP000553]</td></tr>
<tr>
<td colspan=20>#INFO:	QUERY:	AGAP005889	N/A	N/A</td></tr>
<tr>
<td colspan=20>#INFO:	QUERY:	AGAP004048	N/A	N/A</td></tr>
<tr>
<td colspan=20>#INFO:	QUERY:	AGAP007043	N/A	N/A</td></tr>
<tr>
<td colspan=20>#INFO:	QUERY:	AGAP008255	N/A	nitric-oxide synthase, invertebrate   [Source:VB External Description;Acc:AGAP008255]</td></tr>
<tr>
<td colspan=20>#INFO:	QUERY:	AGAP001661	N/A	N/A</td></tr>
<tr>
<td colspan=20>#INFO:	QUERY:	AGAP009974	N/A	N/A</td></tr>
<tr>
<td colspan=20>#INFO:	QUERY:	AGAP009013	N/A	methionyl aminopeptidase   [Source:VB External Description;Acc:AGAP009013]</td></tr>
<tr>
<td colspan=20>#INFO:	QUERY:	AGAP004118	SCRAL1	Class A Scavenger Receptor (SRCR domain) with Lysyl Oxidase domain. [Source:VB Community Annotation;Acc:AGAP004118]</td></tr>
<tr>
<td colspan=20>#INFO:	QUERY:	AGAP003565	N/A	N/A</td></tr>
<tr>
<td colspan=20>#INFO:	QUERY:	AGAP007033	APL1C	Anopheles Plasmodium-responsive Leucine-Rich Repeat 1C [Source:VB Community Annotation;Acc:AGAP007033]</td></tr>
<tr>
<td colspan=20>#INFO:	QUERY:	AGAP001919	N/A	protein disulfide-isomerase A6   [Source:VB External Description;Acc:AGAP001919]</td></tr>
<tr>
<td colspan=20>#INFO:	QUERY:	AGAP008440	N/A	urate oxidase   [Source:VB External Description;Acc:AGAP008440]</td></tr>
<tr>
<td colspan=20>#INFO:	QUERY:	AGAP010812	TEP4	thioester-containing protein [Source:VB Community Annotation;Acc:AGAP010812]</td></tr>
<tr>
<td colspan=20>#INFO:	QUERY:	AGAP001168	N/A	N/A</td></tr>
<tr>
<td colspan=20>#INFO:	QUERY:	AGAP011509	COEUNKN	carboxylesterase [Source:VB Community Annotation;Acc:AGAP011509]</td></tr>
<tr>
<td colspan=20>#INFO:	QUERY:	AGAP011790	CLIPA2	Clip-Domain Serine Protease [Source:VB Community Annotation;Acc:AGAP011790]</td></tr>
<tr>
<td colspan=20>#INFO:	QUERY:	AGAP006940	N/A	N/A</td></tr>
<tr>
<td colspan=20>#INFO:	QUERY:	AGAP008270	N/A	N/A</td></tr>
<tr>
<td colspan=20>#INFO:	QUERY:	AGAP009776	N/A	Anoctamin-10 [Source:VB External Description;Acc:AGAP009776]</td></tr>
<tr>
<td colspan=20>#INFO:	QUERY:	AGAP010768	N/A	NEFA-interacting nuclear protein NIP30 [Source:VB External Description;Acc:AGAP010768]</td></tr>
<tr>
<td colspan=20>#INFO:	QUERY:	AGAP009644	N/A	DNA-directed RNA polymerases I and III subunit RPAC2  [Source:VB External Description;Acc:AGAP009644]</td></tr>
<tr>
<td colspan=20>#INFO:	QUERY:	AGAP008809	N/A	N/A</td></tr>
<tr>
<td colspan=20>#INFO:	QUERY:	AGAP002429	CYP314A1	cytochrome P450 [Source:VB Community Annotation;Acc:AGAP002429]</td></tr>
<tr>
<td colspan=20>#INFO:	QUERY:	AGAP008807	N/A	N/A</td></tr>
<tr>
<td colspan=20>#INFO:	QUERY:	AGAP006373	N/A	N/A</td></tr>
<tr>
<td colspan=20>#INFO:	QUERY:	AGAP003692	N/A	N/A</td></tr>
<tr>
<td colspan=20>#INFO:	QUERY:	AGAP003912	N/A	histone H2B  [Source:VB External Description;Acc:AGAP003912]</td></tr>
<tr>
<td colspan=20>#INFO:	QUERY:	AGAP000144	N/A	progestin and adipoQ receptor family member 3 [Source:VB External Description;Acc:AGAP000144]</td></tr>
<tr>
<td colspan=20>#INFO:	QUERY:	AGAP007745	N/A	N/A</td></tr>
<tr>
<td colspan=20>#INFO:	QUERY:	AGAP003205	N/A	N/A</td></tr>
<tr>
<td colspan=20>#INFO:	QUERY:	AGAP010567	N/A	solute carrier family 7 (cationic amino acid transporter), member 4  [Source:VB External Description;Acc:AGAP010567]</td></tr>
<tr>
<td colspan=20>#INFO:	QUERY:	AGAP007110	N/A	protein vein  [Source:VB External Description;Acc:AGAP007110]</td></tr>
<tr>
<td colspan=20>#INFO:	QUERY:	AGAP009593	N/A	Zinc carboxypeptidase A 1   [Source:VB External Description;Acc:AGAP009593]</td></tr>
<tr>
<td colspan=20>#INFO:	QUERY:	AGAP009768	N/A	solute carrier family 6 (neurotransmitter transporter, GABA) member 1  [Source:VB External Description;Acc:AGAP009768]</td></tr>
<tr>
<td colspan=20>#INFO:	QUERY:	AGAP011387	N/A	ribosome assembly protein SQT1  [Source:VB External Description;Acc:AGAP011387]</td></tr>
<tr>
<td colspan=20>#INFO:	QUERY:	AGAP011114	N/A	mRNA-decapping enzyme subunit 2   [Source:VB External Description;Acc:AGAP011114]</td></tr>
<tr>
<td colspan=20>#INFO:	QUERY:	AGAP012946	N/A	N/A</td></tr>
<tr>
<td colspan=20>#INFO:	QUERY:	AGAP011449	N/A	integrator complex subunit 8  [Source:VB External Description;Acc:AGAP011449]</td></tr>
<tr>
<td colspan=20>#INFO:	QUERY:	AGAP009791	N/A	membrane metallo-endopeptidase-like 1  [Source:VB External Description;Acc:AGAP009791]</td></tr>
<tr>
<td colspan=20>#INFO:	QUERY:	AGAP002805	N/A	DNA excision repair protein ERCC-4   [Source:VB External Description;Acc:AGAP002805]</td></tr>
<tr>
<td colspan=20>#INFO:	QUERY:	AGAP010807	N/A	tRNA pseudouridine38/39 synthase   [Source:VB External Description;Acc:AGAP010807]</td></tr>
<tr>
<td colspan=20>#INFO:	QUERY:	AGAP011781	CLIPA12	Clip-Domain Serine Protease [Source:VB Community Annotation;Acc:AGAP011781]</td></tr>
<tr>
<td colspan=20>#INFO:	QUERY:	AGAP001505	N/A	Transmembrane emp24 protein transport domain containing 1b [Source:VB External Description;Acc:AGAP001505]</td></tr>
<tr>
<td colspan=20>#INFO:	QUERY:	AGAP008281	N/A	N/A</td></tr>
<tr>
<td colspan=20>#INFO:	QUERY:	AGAP006231	N/A	serine/threonine-protein phosphatase dullard homolog [Source:VB External Description;Acc:AGAP006231]</td></tr>
<tr>
<td colspan=20>#INFO:	QUERY:	AGAP005464	GPRDIH1	putative diuretic insect hormone receptor 1 [Source:VB Community Annotation;Acc:AGAP005464]</td></tr>
<tr>
<td colspan=20>#INFO:	QUERY:	AGAP009259	N/A	lysophospholipid acyltransferase 7   [Source:VB External Description;Acc:AGAP009259]</td></tr>
<tr>
<td colspan=20>#INFO:	QUERY:	AGAP001424	N/A	heat shock protein 90kDa beta  [Source:VB External Description;Acc:AGAP001424]</td></tr>
<tr>
<td colspan=20>#INFO:	QUERY:	AGAP000971	N/A	prolyl 4-hydroxylase   [Source:VB External Description;Acc:AGAP000971]</td></tr>
<tr>
<td colspan=20>#INFO:	QUERY:	AGAP005722	N/A	N/A</td></tr>
<tr>
<td colspan=20>#INFO:	QUERY:	AGAP002984	N/A	N/A</td></tr>
<tr>
<td colspan=20>#INFO:	QUERY:	AGAP009091	N/A	aromatic-L-amino-acid decarboxylase   [Source:VB External Description;Acc:AGAP009091]</td></tr>
<tr>
<td colspan=20>#INFO:	QUERY:	AGAP009859	N/A	N/A</td></tr>
<tr>
<td colspan=20>#INFO:	QUERY:	AGAP011427	N/A	N/A</td></tr>
<tr>
<td colspan=20>#INFO:	QUERY:	AGAP002301	N/A	bud site selection protein 31  [Source:VB External Description;Acc:AGAP002301]</td></tr>
<tr>
<td colspan=20>#INFO:	QUERY:	AGAP010282	N/A	DNA mismatch repair protein MSH2  [Source:VB External Description;Acc:AGAP010282]</td></tr>
<tr>
<td colspan=20>#INFO:	QUERY:	AGAP001508	N/A	N/A</td></tr>
<tr>
<td colspan=20>#INFO:	QUERY:	AGAP013117	N/A	N/A</td></tr>
<tr>
<td colspan=20>#INFO:	QUERY:	AGAP000847	N/A	CDC-like kinase   [Source:VB External Description;Acc:AGAP000847]</td></tr>
<tr>
<td colspan=20>#INFO:	QUERY:	AGAP007138	N/A	Wurst [Source:VB External Description;Acc:AGAP007138]</td></tr>
<tr>
<td colspan=20>#INFO:	QUERY:	AGAP010442	GPRFZ2	putative frizzled 2-like receptor [Source:VB Community Annotation;Acc:AGAP010442]</td></tr>
<tr>
<td colspan=20>#INFO:	QUERY:	AGAP002489	N/A	N/A</td></tr>
<tr>
<td colspan=20>#INFO:	QUERY:	AGAP011369	N/A	gelsolin  [Source:VB External Description;Acc:AGAP011369]</td></tr>
<tr>
<td colspan=20>#INFO:	QUERY:	AGAP011792	CLIPA7	Clip-Domain Serine Protease [Source:VB Community Annotation;Acc:AGAP011792]</td></tr>
<tr>
<td colspan=20>#INFO:	QUERY:	AGAP008282	N/A	N/A</td></tr>
<tr>
<td colspan=20>#INFO:	QUERY:	AGAP012202	N/A	histone H2B   [Source:VB External Description;Acc:AGAP012202]</td></tr>
<tr>
<td colspan=20>#INFO:	QUERY:	AGAP010234	N/A	microsomal triglyceride transfer protein large subunit  [Source:VB External Description;Acc:AGAP010234]</td></tr>
<tr>
<td colspan=20>#INFO:	QUERY:	AGAP005888	N/A	N/A</td></tr>
<tr>
<td colspan=20>#INFO:	QUERY:	AGAP007107	N/A	DnaJ homolog subfamily B member 4  [Source:VB External Description;Acc:AGAP007107]</td></tr>
<tr>
<td colspan=20>#INFO:	QUERY:	AGAP010431	N/A	N/A</td></tr>
<tr>
<td colspan=20>#INFO:	QUERY:	AGAP001227	N/A	gamma-tubulin complex component 5  [Source:VB External Description;Acc:AGAP001227]</td></tr>
<tr>
<td colspan=20>#INFO:	QUERY:	AGAP001588	N/A	V-type H+-transporting ATPase subunit I   [Source:VB External Description;Acc:AGAP001588]</td></tr>
<tr>
<td colspan=20>#INFO:	QUERY:	AGAP007407	CTLMA4	C-Type Lectin (CTL) - mannose binding [Source:VB Community Annotation;Acc:AGAP007407]</td></tr>
<tr>
<td colspan=20>#INFO:	QUERY:	AGAP004192	N/A	heat shock 70kDa protein 5  [Source:VB External Description;Acc:AGAP004192]</td></tr>
<tr>
<td colspan=20>#INFO:	QUERY:	AGAP008942	N/A	solute carrier family 17 member 9 [Source:VB External Description;Acc:AGAP008942]</td></tr>
<tr>
<td colspan=20>#INFO:	QUERY:	AGAP004226	N/A	N/A</td></tr>
<tr>
<td colspan=20>#INFO:	QUERY:	AGAP009465	N/A	N/A</td></tr>
<tr>
<td colspan=20>#INFO:	QUERY:	AGAP007455	LRIM10	leucine-rich immune protein (Short) [Source:VB Community Annotation;Acc:AGAP007455]</td></tr>
<tr>
<td colspan=20>#INFO:	QUERY:	AGAP012952	N/A	N/A</td></tr>
<tr>
<td colspan=20>#INFO:	QUERY:	AGAP010833	CLIPB14	Clip-Domain Serine Protease [Source:VB Community Annotation;Acc:AGAP010833]</td></tr>
<tr>
<td colspan=20>#INFO:	QUERY:	AGAP001923	N/A	solute carrier family 38 (sodium-coupled neutral amino acid transporter) [Source:VB External Description;Acc:AGAP001923]</td></tr>
<tr>
<td colspan=20>#INFO:	QUERY:	AGAP011791	CLIPA1	Clip-Domain Serine Protease [Source:VB Community Annotation;Acc:AGAP011791]</td></tr>
<tr>
<td colspan=20>#INFO:	QUERY:	AGAP001468	N/A	N/A</td></tr>
<tr>
<td colspan=20>#INFO:	QUERY:	AGAP004700	N/A	N/A</td></tr>
<tr>
<td colspan=20>#INFO:	QUERY:	AGAP012308	N/A	ornithine decarboxylase   [Source:VB External Description;Acc:AGAP012308]</td></tr>
<tr>
<td colspan=20>#INFO:	QUERY:	AGAP006906	N/A	Cat eye syndrome critical region protein 1 [Source:VB External Description;Acc:AGAP006906]</td></tr>
<tr>
<td colspan=20>#INFO:	QUERY:	AGAP005161	N/A	polynucleotide 5'-hydroxyl-kinase GRC3/NOL9   [Source:VB External Description;Acc:AGAP005161]</td></tr>
<tr>
<td colspan=20>#INFO:	QUERY:	AGAP003543	N/A	translation machinery-associated protein 16  [Source:VB External Description;Acc:AGAP003543]</td></tr>
<tr>
<td colspan=20>#INFO:	QUERY:	AGAP000979	N/A	DNA polymerase gamma 2  [Source:VB External Description;Acc:AGAP000979]</td></tr>
<tr>
<td colspan=20>#INFO:	QUERY:	AGAP003016	N/A	mesencephalic astrocyte-derived neurotrophic factor homolog [Source:VB External Description;Acc:AGAP003016]</td></tr>
<tr>
<td colspan=20>#INFO:	QUERY:	AGAP008522	N/A	transcription initiation factor TFIIH subunit 3  [Source:VB External Description;Acc:AGAP008522]</td></tr>
<tr>
<td colspan=20>#INFO:	QUERY:	AGAP001864	CYP4H15	cytochrome P450 [Source:VB Community Annotation;Acc:AGAP001864]</td></tr>
<tr>
<td colspan=20>#INFO:	QUERY:	AGAP001290	N/A	replication factor C subunit 1  [Source:VB External Description;Acc:AGAP001290]</td></tr>
<tr>
<td colspan=20>#INFO:	QUERY:	AGAP006358	N/A	N/A</td></tr>
<tr>
<td colspan=20>#INFO:	QUERY:	AGAP005912	N/A	guanine nucleotide-binding protein G(I)/G(S)/G(T) subunit beta-1 [Source:VB External Description;Acc:AGAP005912]</td></tr>
<tr>
<td colspan=20>#INFO:	QUERY:	AGAP010530	CLIPE4	Clip-Domain Serine Protease [Source:VB Community Annotation;Acc:AGAP010530]</td></tr>
<tr>
<td colspan=20>#INFO:	QUERY:	AGAP000882	N/A	17-beta-hydroxysteroid dehydrogenase type 6 precursor [Source:VB External Description;Acc:AGAP000882]</td></tr>
<tr>
<td colspan=20>#INFO:	QUERY:	AGAP010063	N/A	N/A</td></tr>
<tr>
<td colspan=20>#INFO:	QUERY:	AGAP008435	N/A	transient receptor potential cation channel subfamily C, invertebrate  [Source:VB External Description;Acc:AGAP008435]</td></tr>
<tr>
<td colspan=20>#INFO:	QUERY:	AGAP008849	N/A	D-3-phosphoglycerate dehydrogenase   [Source:VB External Description;Acc:AGAP008849]</td></tr>
<tr>
<td colspan=20>#INFO:	QUERY:	AGAP010766	N/A	N/A</td></tr>
<tr>
<td colspan=20>#INFO:	QUERY:	AGAP009918	N/A	N/A</td></tr>
<tr>
<td colspan=20>#INFO:	QUERY:	AGAP011547	N/A	N/A</td></tr>
<tr>
<td colspan=20>#INFO:	QUERY:	AGAP002091	N/A	phosphoribosylformylglycinamidine synthase   [Source:VB External Description;Acc:AGAP002091]</td></tr>
<tr>
<td colspan=20>#INFO:	QUERY:	AGAP008520	N/A	N/A</td></tr>
<tr>
<td colspan=20>#INFO:	QUERY:	AGAP000124	N/A	inositol polyphosphate-4-phosphatase [Source:VB External Description;Acc:AGAP000124]</td></tr>
<tr>
<td colspan=20>#INFO:	QUERY:	AGAP000650	N/A	ribonucleases P/MRP protein subunit RPP40   [Source:VB External Description;Acc:AGAP000650]</td></tr>
<tr>
<td colspan=20>#INFO:	QUERY:	AGAP008782	N/A	23.4 kDa salivary protein [Source:VB External Description;Acc:AGAP008782]</td></tr>
<tr>
<td colspan=20>#INFO:	QUERY:	AGAP011971	N/A	Ser/Thr protein phosphatase/nucleotidase [Source:VB External Description;Acc:AGAP011971]</td></tr>
<tr>
<td colspan=20>#INFO:	QUERY:	AGAP012144	N/A	Endoplasmic reticulum-Golgi intermediate compartment protein 3 [Source:VB External Description;Acc:AGAP012144]</td></tr>
<tr>
<td colspan=20>#INFO:	QUERY:	AGAP013455	N/A	N/A</td></tr>
<tr>
<td colspan=20>#INFO:	QUERY:	AGAP006945	N/A	DNA repair and recombination protein RAD54B   [Source:VB External Description;Acc:AGAP006945]</td></tr>
<tr>
<td colspan=20>#INFO:	QUERY:	AGAP011752	N/A	tRNA(His) guanylyltransferase   [Source:VB External Description;Acc:AGAP011752]</td></tr>
<tr>
<td colspan=20>#INFO:	QUERY:	AGAP010059	N/A	N/A</td></tr>
<tr>
<td colspan=20>#INFO:	QUERY:	AGAP009285	N/A	N/A</td></tr>
<tr>
<td colspan=20>#INFO:	QUERY:	AGAP010510	N/A	tubulin beta  [Source:VB External Description;Acc:AGAP010510]</td></tr>
<tr>
<td colspan=20>#INFO:	QUERY:	AGAP003173	N/A	N/A</td></tr>
<tr>
<td colspan=20>#INFO:	QUERY:	AGAP011788	CLIPA14	Clip-Domain Serine Protease [Source:VB Community Annotation;Acc:AGAP011788]</td></tr>
<tr>
<td colspan=20>#INFO:	QUERY:	AGAP007671	N/A	N/A</td></tr>
<tr>
<td colspan=20>#INFO:	QUERY:	AGAP004212	N/A	calreticulin  [Source:VB External Description;Acc:AGAP004212]</td></tr>
<tr>
<td colspan=20>#INFO:	QUERY:	AGAP000530	N/A	Werner Syndrome-like exonuclease [Source:VB External Description;Acc:AGAP000530]</td></tr>
<tr>
<td colspan=20>#INFO:	QUERY:	AGAP004515	N/A	N/A</td></tr>
<tr>
<td colspan=20>#INFO:	QUERY:	AGAP003006	N/A	N/A</td></tr>
<tr>
<td colspan=20>#INFO:	QUERY:	AGAP006961	N/A	molecular chaperone HtpG  [Source:VB External Description;Acc:AGAP006961]</td></tr>
<tr>
<td colspan=20>#INFO:	QUERY:	AGAP001768	N/A	Gamma-interferon-inducible lysosomal thiol reductase [Source:VB External Description;Acc:AGAP001768]</td></tr>
<tr>
<td colspan=20>#INFO:	QUERY:	AGAP001989	N/A	N/A</td></tr>
<tr>
<td colspan=20>#INFO:	QUERY:	AGAP007039	LRIM4	leucine-rich immune protein (Long) [Source:VB Community Annotation;Acc:AGAP007039]</td></tr>
<tr>
<td colspan=20>#INFO:	QUERY:	AGAP000634	N/A	Regulator of telomere elongation helicase 1 homolog   [Source:VB External Description;Acc:AGAP000634]</td></tr>
<tr>
<td colspan=20>#INFO:	QUERY:	AGAP000179	N/A	amidophosphoribosyltransferase [Source:VB External Description;Acc:AGAP000179]</td></tr>
<tr>
<td colspan=20>#INFO:	QUERY:	AGAP002394	N/A	DNA-directed RNA polymerase III subunit RPC3  [Source:VB External Description;Acc:AGAP002394]</td></tr>
<tr>
<td colspan=20>#INFO:	QUERY:	AGAP007128	N/A	Ribosome biogenesis protein BOP1 homolog   [Source:VB External Description;Acc:AGAP007128]</td></tr>
<tr>
<td colspan=20>#INFO:	QUERY:	AGAP009296	N/A	splicing factor 45  [Source:VB External Description;Acc:AGAP009296]</td></tr>
<tr>
<td colspan=20>#INFO:	QUERY:	AGAP004499	N/A	Protein fem-1 homolog C [Source:VB External Description;Acc:AGAP004499]</td></tr>
<tr>
<td colspan=20>#INFO:	QUERY:	AGAP011805	N/A	ornithine decarboxylase   [Source:VB External Description;Acc:AGAP011805]</td></tr>
<tr>
<td colspan=20>#INFO:	QUERY:	AGAP000151	N/A	N/A</td></tr>
<tr>
<td colspan=20>#INFO:	QUERY:	AGAP011162	N/A	cytoskeleton-associated protein 5  [Source:VB External Description;Acc:AGAP011162]</td></tr>
<tr>
<td colspan=20>#INFO:	QUERY:	AGAP010278	N/A	dihydrofolate reductase   [Source:VB External Description;Acc:AGAP010278]</td></tr>
<tr>
<td colspan=20>#INFO:	QUERY:	AGAP000738	N/A	Suppressor of defective silencing 3 homolog [Source:VB External Description;Acc:AGAP000738]</td></tr>
<tr>
<td colspan=20>#INFO:	QUERY:	AGAP007511	N/A	ATP-dependent RNA helicase DDX54/DBP10   [Source:VB External Description;Acc:AGAP007511]</td></tr>
<tr>
<td colspan=20>#INFO:	QUERY:	AGAP003250	CLIPB4	Clip-domain serine protease [Source:VB Community Annotation;Acc:AGAP003250]</td></tr>
<tr>
<td colspan=20>#INFO:	QUERY:	AGAP005189	N/A	N/A</td></tr>
<tr>
<td colspan=20>#INFO:	QUERY:	AGAP002594	N/A	Apolipoprotein D [Source:VB External Description;Acc:AGAP002594]</td></tr>
<tr>
<td colspan=20>#INFO:	QUERY:	AGAP002593	N/A	outer membrane lipoprotein Blc [Source:VB External Description;Acc:AGAP002593]</td></tr>
<tr>
<td colspan=20>#INFO:	QUERY:	AGAP009904	N/A	tRNA (adenine-N(1)-)-methyltransferase non-catalytic subunit  [Source:VB External Description;Acc:AGAP009904]</td></tr>
<tr>
<td colspan=20>#INFO:	QUERY:	AGAP007747	N/A	N/A</td></tr>
<tr>
<td colspan=20>#INFO:	QUERY:	AGAP001655	N/A	N/A</td></tr>
<tr>
<td colspan=20>#INFO:	QUERY:	AGAP009184	N/A	N/A</td></tr>
<tr>
<td colspan=20>#INFO:	QUERY:	AGAP011787	CLIPA5	Clip-Domain Serine Protease [Source:VB Community Annotation;Acc:AGAP011787]</td></tr>
<tr>
<td colspan=20>#INFO:	QUERY:	AGAP006670	N/A	gamma-glutamyl hydrolase   [Source:VB External Description;Acc:AGAP006670]</td></tr>
<tr>
<td colspan=20>#INFO:	QUERY:	AGAP000570	N/A	N/A</td></tr>
<tr>
<td colspan=20>#INFO:	QUERY:	AGAP008834	AKH1	adipokinetic hormone 1 [Source:VB Community Annotation;Acc:AGAP008834]</td></tr>
<tr>
<td colspan=20>#INFO:	QUERY:	AGAP013120	N/A	Chitotriosidase precursor [Source:VB External Description;Acc:AGAP013120]</td></tr>
<tr>
<td colspan=20>#INFO:	QUERY:	AGAP004954	N/A	rhythmically expressed gene 2 protein [Source:VB External Description;Acc:AGAP004954]</td></tr>
<tr>
<td colspan=20>#INFO:	QUERY:	AGAP011064	N/A	N/A</td></tr>
<tr>
<td colspan=20>#INFO:	QUERY:	AGAP005201	N/A	N/A</td></tr>
<tr>
<td colspan=20>#INFO:	QUERY:	AGAP007453	LRIM9	leucine-rich immune protein (Short) [Source:VB Community Annotation;Acc:AGAP007453]</td></tr>
<tr>
<td colspan=20>#INFO:	QUERY:	AGAP008368	TEP14	thioester-containing protein [Source:VB Community Annotation;Acc:AGAP008368]</td></tr>
<tr>
<td colspan=20>#INFO:	QUERY:	AGAP005848	N/A	ficolin A [Source:VB External Description;Acc:AGAP005848]</td></tr>
<tr>
<td colspan=20>#INFO:	QUERY:	AGAP001219	N/A	Tubulin alpha-4A chain [Source:VB External Description;Acc:AGAP001219]</td></tr>
<tr>
<td colspan=20>#INFO:	QUERY:	AGAP000999	TOLL5A	Toll-like Receptor. [Source:VB Community Annotation;Acc:AGAP000999]</td></tr>
<tr>
<td colspan=20>#INFO:	QUERY:	AGAP006617	N/A	Armadillo repeat-containing protein 6 [Source:VB External Description;Acc:AGAP006617]</td></tr>
<tr>
<td colspan=20>#INFO:	QUERY:	AGAP010401	N/A	Flavin-containing monooxygenase FMO GS-OX-like 6 [Source:VB External Description;Acc:AGAP010401]</td></tr>
<tr>
<td colspan=20>#INFO:	QUERY:	AGAP008516	N/A	nicotinate phosphoribosyltransferase   [Source:VB External Description;Acc:AGAP008516]</td></tr>
<tr>
<td colspan=20>#INFO:	QUERY:	AGAP003503	N/A	nuclear pore complex protein Nup133  [Source:VB External Description;Acc:AGAP003503]</td></tr>
<tr>
<td colspan=20>#INFO:	QUERY:	AGAP009862	N/A	N/A</td></tr>
<tr>
<td colspan=20>#INFO:	QUERY:	AGAP002095	USP	ultraspiracle [Source:VB Community Annotation;Acc:AGAP002095]</td></tr>
<tr>
<td colspan=20>#INFO:	QUERY:	AGAP006792	N/A	N/A</td></tr>
<tr>
<td colspan=20>#INFO:	QUERY:	AGAP000315	CLIPC6	Clip-domain serine protease [Source:VB Community Annotation;Acc:AGAP000315]</td></tr>
<tr>
<td colspan=20>#INFO:	QUERY:	AGAP001798	N/A	N/A</td></tr>
<tr>
<td colspan=20>#INFO:	QUERY:	AGAP012966	N/A	N/A</td></tr>
<tr>
<td colspan=20>#INFO:	QUERY:	AGAP011307	N/A	N/A</td></tr>
<tr>
<td colspan=20>#INFO:	QUERY:	AGAP004558	N/A	nucleoporin NDC1  [Source:VB External Description;Acc:AGAP004558]</td></tr>
<tr>
<td colspan=20>#INFO:	QUERY:	AGAP000290	N/A	N/A</td></tr>
<tr>
<td colspan=20>#INFO:	QUERY:	AGAP012382	N/A	N/A</td></tr>
<tr>
<td colspan=20>#INFO:	QUERY:	AGAP006825	N/A	TrpM [Source:VB External Description;Acc:AGAP006825]</td></tr>
<tr>
<td colspan=20>#INFO:	QUERY:	AGAP002375	N/A	DNA-directed RNA polymerase I subunit RPA12 [Source:VB External Description;Acc:AGAP002375]</td></tr>
<tr>
<td colspan=20>#INFO:	QUERY:	AGAP003251	CLIPB1	Clip-domain serine protease [Source:VB Community Annotation;Acc:AGAP003251]</td></tr>
<tr>
<td colspan=20>#INFO:	QUERY:	AGAP006419	N/A	Venom allergen [Source:VB External Description;Acc:AGAP006419]</td></tr>
<tr>
<td colspan=20>#INFO:	QUERY:	AGAP001792	N/A	N/A</td></tr>
<tr>
<td colspan=20>#INFO:	QUERY:	AGAP010692	N/A	N/A</td></tr>
<tr>
<td colspan=20>#INFO:	QUERY:	AGAP005693	LRIM17	leucine-rich immune protein (Coil-less) [Source:VB Community Annotation;Acc:AGAP005693]</td></tr>
<tr>
<td colspan=20>#INFO:	QUERY:	AGAP001492	N/A	N/A</td></tr>
<tr>
<td colspan=20>#INFO:	QUERY:	AGAP010892	N/A	Synaptic vesicle glycoprotein 2B [Source:VB External Description;Acc:AGAP010892]</td></tr>
<tr>
<td colspan=20>#INFO:	QUERY:	AGAP005210	N/A	translation initiation factor eIF-2B subunit gamma  [Source:VB External Description;Acc:AGAP005210]</td></tr>
<tr>
<td colspan=20>#INFO:	QUERY:	AGAP004451	N/A	UDPglucose--hexose-1-phosphate uridylyltransferase   [Source:VB External Description;Acc:AGAP004451]</td></tr>
<tr>
<td colspan=20>#INFO:	QUERY:	AGAP007535	N/A	N/A</td></tr>
<tr>
<td colspan=20>#INFO:	QUERY:	AGAP010046	N/A	N/A</td></tr>
<tr>
<td colspan=20>#INFO:	QUERY:	AGAP011604	N/A	N/A</td></tr>
<tr>
<td colspan=20>#INFO:	QUERY:	AGAP011183	N/A	N/A</td></tr>
<tr>
<td colspan=20>#INFO:	QUERY:	AGAP008044	N/A	programmed cell death 8 (apoptosis-inducing factor)   [Source:VB External Description;Acc:AGAP008044]</td></tr>
<tr>
<td colspan=20>#INFO:	QUERY:	AGAP006445	N/A	COP9 signalosome complex subunit 3  [Source:VB External Description;Acc:AGAP006445]</td></tr>
<tr>
<td colspan=20>#INFO:	QUERY:	AGAP008625	GPRSMO	putative smoothened receptor [Source:VB Community Annotation;Acc:AGAP008625]</td></tr>
<tr>
<td colspan=20>#INFO:	QUERY:	AGAP008730	N/A	6-pyruvoyltetrahydropterin/6-carboxytetrahydropterin synthase [Source:VB External Description;Acc:AGAP008730]</td></tr>
<tr>
<td colspan=20>#INFO:	QUERY:	AGAP001980	N/A	N/A</td></tr>
<tr>
<td colspan=20>#INFO:	QUERY:	AGAP000269	N/A	ubiquitin carboxyl-terminal hydrolase 30   [Source:VB External Description;Acc:AGAP000269]</td></tr>
<tr>
<td colspan=20>#INFO:	QUERY:	AGAP003213	N/A	nijmegen breakage syndrome protein 1  [Source:VB External Description;Acc:AGAP003213]</td></tr>
<tr>
<td colspan=20>#INFO:	QUERY:	AGAP006092	N/A	U3 small nucleolar RNA-associated protein 4  [Source:VB External Description;Acc:AGAP006092]</td></tr>
<tr>
<td colspan=20>#INFO:	QUERY:	AGAP001435	N/A	pyrazinamidase/nicotinamidase [Source:VB External Description;Acc:AGAP001435]</td></tr>
<tr>
<td colspan=20>#INFO:	QUERY:	AGAP012296	CYP9J5	cytochrome P450 [Source:VB Community Annotation;Acc:AGAP012296]</td></tr>
<tr>
<td colspan=20>#INFO:	QUERY:	AGAP005411	N/A	N/A</td></tr>
<tr>
<td colspan=20>#INFO:	QUERY:	AGAP004375	N/A	UDP-N-acetyl-alpha-D-galactosamine:polypeptide N-acetylgalactosaminyltransferase 20 [Source:VB External Description;Acc:AGAP004375]</td></tr>
<tr>
<td colspan=20>#INFO:	QUERY:	AGAP000149	N/A	Ras association domain-containing protein 2/4  [Source:VB External Description;Acc:AGAP000149]</td></tr>
<tr>
<td colspan=20>#INFO:	QUERY:	AGAP005496	LRIM12	leucine-rich immune protein (Short) [Source:VB Community Annotation;Acc:AGAP005496]</td></tr>
<tr>
<td colspan=20>#INFO:	QUERY:	AGAP008219	CYP6Z1	cytochrome P450 [Source:VB Community Annotation;Acc:AGAP008219]</td></tr>
<tr>
<td colspan=20>#INFO:	QUERY:	AGAP013194	N/A	N/A</td></tr>
<tr>
<td colspan=20>#INFO:	QUERY:	AGAP005340	N/A	N/A</td></tr>
<tr>
<td colspan=20>#INFO:	QUERY:	AGAP002236	N/A	N/A</td></tr>
<tr>
<td colspan=20>#INFO:	QUERY:	AGAP012317	N/A	N/A</td></tr>
<tr>
<td colspan=20>#INFO:	QUERY:	AGAP003766	N/A	N/A</td></tr>
<tr>
<td colspan=20>#INFO:	QUERY:	AGAP011402	N/A	sphingolipid delta-4 desaturase   [Source:VB External Description;Acc:AGAP011402]</td></tr>
<tr>
<td colspan=20>#INFO:	QUERY:	AGAP009159	N/A	AMP dependent ligase [Source:VB External Description;Acc:AGAP009159]</td></tr>
<tr>
<td colspan=20>#INFO:	QUERY:	AGAP008213	CYP6M3	cytochrome P450 [Source:VB Community Annotation;Acc:AGAP008213]</td></tr>
<tr>
<td colspan=20>#INFO:	QUERY:	AGAP002997	N/A	tumor necrosis factor alpha-induced protein 8-like protein [Source:VB External Description;Acc:AGAP002997]</td></tr>
<tr>
<td colspan=20>#INFO:	QUERY:	AGAP000239	N/A	allantoinase [Source:VB External Description;Acc:AGAP000239]</td></tr>
<tr>
<td colspan=20>#INFO:	QUERY:	AGAP008600	N/A	N/A</td></tr>
<tr>
<td colspan=20>#INFO:	QUERY:	AGAP006991	N/A	N/A</td></tr>
<tr>
<td colspan=20>#INFO:	QUERY:	AGAP000818	CYP9K1	cytochrome P450 [Source:VB Community Annotation;Acc:AGAP000818]</td></tr>
<tr>
<td colspan=20>#INFO:	QUERY:	AGAP009946	GSTMS3	glutathione transferase microsomal [Source:VB Community Annotation;Acc:AGAP009946]</td></tr>
<tr>
<td colspan=20>#INFO:	QUERY:	AGAP007293	IAP7	Inhibitor of Apoptosis (IAP) [Source:VB Community Annotation;Acc:AGAP007293]</td></tr>
<tr>
<td colspan=20>#INFO:	QUERY:	AGAP003773	N/A	N/A</td></tr>
<tr>
<td colspan=20>#INFO:	QUERY:	AGAP005984	N/A	fatty acyl-CoA reductase 2 [Source:VB External Description;Acc:AGAP005984]</td></tr>
<tr>
<td colspan=20>#INFO:	QUERY:	AGAP005056	N/A	cyclin-related protein FAM58A [Source:VB External Description;Acc:AGAP005056]</td></tr>
<tr>
<td colspan=20>#INFO:	QUERY:	AGAP009774	N/A	N/A</td></tr>
<tr>
<td colspan=20>#INFO:	QUERY:	AGAP013434	N/A	N/A</td></tr>
<tr>
<td colspan=20>#INFO:	QUERY:	AGAP002011	N/A	ammonium transporter Rh  [Source:VB External Description;Acc:AGAP002011]</td></tr>
<tr>
<td colspan=20>#INFO:	QUERY:	AGAP005502	N/A	dehydrogenase/reductase SDR family member 11 precursor [Source:VB External Description;Acc:AGAP005502]</td></tr>
<tr>
<td colspan=20>#INFO:	QUERY:	AGAP009815	N/A	N/A</td></tr>
<tr>
<td colspan=20>#INFO:	QUERY:	AGAP011952	CASPS3	Caspase (Short). [Source:VB Community Annotation;Acc:AGAP011952]</td></tr>
<tr>
<td colspan=20>#INFO:	QUERY:	AGAP004382	GSTD3	glutathione S-transferase delta class [Source:VB Community Annotation;Acc:AGAP004382]</td></tr>
<tr>
<td colspan=20>#INFO:	QUERY:	AGAP005313	N/A	N/A</td></tr>
<tr>
<td colspan=20>#INFO:	QUERY:	AGAP011548	N/A	N/A</td></tr>
<tr>
<td colspan=20>#INFO:	QUERY:	AGAP002391	COEAE5O	carboxylesterase [Source:VB Community Annotation;Acc:AGAP002391]</td></tr>
<tr>
<td colspan=20>#INFO:	QUERY:	AGAP009629	OBP5	odorant binding protein antennal [Source:VB Community Annotation;Acc:AGAP009629]</td></tr>
<tr>
<td colspan=20>#INFO:	QUERY:	AGAP006222	N/A	glucosyl/glucuronosyl transferases [Source:VB External Description;Acc:AGAP006222]</td></tr>
<tr>
<td colspan=20>#INFO:	QUERY:	AGAP002463	N/A	ubiquitin associated and SH3 domain-containing protein B [Source:VB External Description;Acc:AGAP002463]</td></tr>
<tr>
<td colspan=20>#INFO:	QUERY:	AGAP004548	N/A	LIM domain-containing protein  [Source:VB External Description;Acc:AGAP004548]</td></tr>
<tr>
<td colspan=20>#INFO:	QUERY:	AGAP006380	N/A	ATP-binding cassette, subfamily A (ABC1), member 3  [Source:VB External Description;Acc:AGAP006380]</td></tr>
<tr>
<td colspan=20>#INFO:	QUERY:	AGAP003775	N/A	N/A</td></tr>
<tr>
<td colspan=20>#INFO:	QUERY:	AGAP013078	N/A	Plasma glutamate carboxypeptidase precursor [Source:VB External Description;Acc:AGAP013078]</td></tr>
<tr>
<td colspan=20>#INFO:	QUERY:	AGAP008218	CYP6Z2	cytochrome P450 [Source:VB Community Annotation;Acc:AGAP008218]</td></tr>
<tr>
<td colspan=20>#INFO:	QUERY:	AGAP012337	N/A	N/A</td></tr>
<tr>
<td colspan=20>#INFO:	QUERY:	AGAP007286	N/A	N/A</td></tr>
<tr>
<td colspan=20>#INFO:	QUERY:	AGAP002560	OR7	odorant receptor [Source:VB Community Annotation;Acc:AGAP002560]</td></tr>
<tr>
<td colspan=20>#INFO:	QUERY:	AGAP004189	N/A	D-2-hydroxyglutarate dehydrogenase, mitochondrial [Source:VB External Description;Acc:AGAP004189]</td></tr>
<tr>
<td colspan=20>#INFO:	QUERY:	AGAP005319	N/A	N/A</td></tr>
<tr>
<td colspan=20>#INFO:	QUERY:	AGAP003490	N/A	Alanine-glyoxylate aminotransferase [Source:VB External Description;Acc:AGAP003490]</td></tr>
<tr>
<td colspan=20>#INFO:	QUERY:	AGAP005553	N/A	cellular retinaldehyde binding protein [Source:VB External Description;Acc:AGAP005553]</td></tr>
<tr>
<td colspan=20>#INFO:	QUERY:	AGAP000243	N/A	Rhophilin-2  [Source:VB External Description;Acc:AGAP000243]</td></tr>
<tr>
<td colspan=20>#INFO:	QUERY:	AGAP011192	N/A	histone-lysine N-methyltransferase MLL3   [Source:VB External Description;Acc:AGAP011192]</td></tr>
<tr>
<td colspan=20>#INFO:	QUERY:	AGAP000984	N/A	N/A</td></tr>
<tr>
<td colspan=20>#INFO:	QUERY:	AGAP009053	N/A	Lipopolysaccharide-induced TNF-alpha factor [Source:VB External Description;Acc:AGAP009053]</td></tr>
<tr>
<td colspan=20>#INFO:	QUERY:	AGAP009526	N/A	N/A</td></tr>
<tr>
<td colspan=20>#INFO:	QUERY:	AGAP002189	OBP14	odorant binding protein [Source:VB Community Annotation;Acc:AGAP002189]</td></tr>
<tr>
<td colspan=20>#INFO:	QUERY:	AGAP005849	N/A	colmedin [Source:VB External Description;Acc:AGAP005849]</td></tr>
<tr>
<td colspan=20>#INFO:	QUERY:	AGAP005342	N/A	malate synthase  [Source:VB External Description;Acc:AGAP005342]</td></tr>
<tr>
<td colspan=20>#INFO:	QUERY:	AGAP000868	N/A	Beta-1,4-mannosyltransferase egghead protein [Source:VB External Description;Acc:AGAP000868]</td></tr>
<tr>
<td colspan=20>#INFO:	QUERY:	AGAP007990	N/A	Glucosyl/glucuronosyl transferases [Source:VB External Description;Acc:AGAP007990]</td></tr>
<tr>
<td colspan=20>#INFO:	QUERY:	AGAP009909	N/A	N/A</td></tr>
<tr>
<td colspan=20>#INFO:	QUERY:	AGAP000591	N/A	decaprenyl-diphosphate synthase subunit 1   [Source:VB External Description;Acc:AGAP000591]</td></tr>
<tr>
<td colspan=20>#INFO:	QUERY:	AGAP011242	N/A	E3 ubiquitin ligase SMURF1/2   [Source:VB External Description;Acc:AGAP011242]</td></tr>
<tr>
<td colspan=20>#INFO:	QUERY:	AGAP002579	N/A	N/A</td></tr>
<tr>
<td colspan=20>#INFO:	QUERY:	AGAP003606	N/A	fatty acyl-CoA reductase  [Source:VB External Description;Acc:AGAP003606]</td></tr>
<tr>
<td colspan=20>#INFO:	QUERY:	AGAP001515	N/A	Protein F36F2.1, isoform b [Source:VB External Description;Acc:AGAP001515]</td></tr>
<tr>
<td colspan=20>#INFO:	QUERY:	AGAP007497	CUSOD1	copper-zinc (Cu-Zn) superoxide dismutase [Source:VB Community Annotation;Acc:AGAP007497]</td></tr>
<tr>
<td colspan=20>#INFO:	QUERY:	AGAP003354	N/A	Venom allergen [Source:VB External Description;Acc:AGAP003354]</td></tr>
<tr>
<td colspan=20>#INFO:	QUERY:	AGAP002309	N/A	WD repeat-containing protein on Y chromosome  [Source:UniProtKB/Swiss-Prot;Acc:Q5TTP0]</td></tr>
<tr>
<td colspan=20>#INFO:	QUERY:	AGAP000347	CAPA	pyrokinin capa-like [Source:VB Community Annotation;Acc:AGAP000347]</td></tr>
<tr>
<td colspan=20>#INFO:	QUERY:	AGAP011812	N/A	Elongation of very long chain fatty acids [Source:VB External Description;Acc:AGAP011812]</td></tr>
<tr>
<td colspan=20>#INFO:	QUERY:	AGAP005890	N/A	N/A</td></tr>
<tr>
<td colspan=20>#INFO:	QUERY:	AGAP000100	N/A	N/A</td></tr>
<tr>
<td colspan=20>#INFO:	QUERY:	AGAP007672	N/A	pancreatic triacylglycerol lipase   [Source:VB External Description;Acc:AGAP007672]</td></tr>
<tr>
<td colspan=20>#INFO:	QUERY:	AGAP008214	CYP6M4	cytochrome P450 [Source:VB Community Annotation;Acc:AGAP008214]</td></tr>
<tr>
<td colspan=20>#INFO:	QUERY:	AGAP004642	NPF	neuropeptide F [Source:VB Community Annotation;Acc:AGAP004642]</td></tr>
<tr>
<td colspan=20>#INFO:	QUERY:	AGAP008304	N/A	3',5'-cyclic-nucleotide phosphodiesterase   [Source:VB External Description;Acc:AGAP008304]</td></tr>
<tr>
<td colspan=20>#INFO:	QUERY:	AGAP008246	N/A	Gamma-butyrobetaine dioxygenase [Source:VB External Description;Acc:AGAP008246]</td></tr>
<tr>
<td colspan=20>#INFO:	QUERY:	AGAP008176	N/A	dipeptidyl-peptidase 4   [Source:VB External Description;Acc:AGAP008176]</td></tr>
<tr>
<td colspan=20>#INFO:	QUERY:	AGAP012108	N/A	Ras-related protein Ral-A  [Source:VB External Description;Acc:AGAP012108]</td></tr>
<tr>
<td colspan=20>#INFO:	QUERY:	AGAP009664	N/A	nuclear receptor coactivator 2  [Source:VB External Description;Acc:AGAP009664]</td></tr>
<tr>
<td colspan=20>#INFO:	QUERY:	AGAP000597	N/A	DNA cross-link repair 1C protein   [Source:VB External Description;Acc:AGAP000597]</td></tr>
<tr>
<td colspan=20>#INFO:	QUERY:	AGAP005741	N/A	N/A</td></tr>
<tr>
<td colspan=20>#INFO:	QUERY:	AGAP004170	N/A	N/A</td></tr>
<tr>
<td colspan=20>#INFO:	QUERY:	AGAP001652	N/A	Lipase 3  [Source:VB External Description;Acc:AGAP001652]</td></tr>
<tr>
<td colspan=20>#INFO:	QUERY:	AGAP008292	N/A	Trypsin-4   [Source:VB External Description;Acc:AGAP008292]</td></tr>
<tr>
<td colspan=20>#INFO:	QUERY:	AGAP006499	N/A	N/A</td></tr>
<tr>
<td colspan=20>#INFO:	QUERY:	AGAP003746	N/A	N/A</td></tr>
<tr>
<td colspan=20>#INFO:	QUERY:	AGAP012311	N/A	N/A</td></tr>
<tr>
<td colspan=20>#INFO:	QUERY:	AGAP006690	N/A	BTB (POZ) domain containing 9 [Source:VB External Description;Acc:AGAP006690]</td></tr>
<tr>
<td colspan=20>#INFO:	QUERY:	AGAP003675	CRZ	corazonin [Source:VB Community Annotation;Acc:AGAP003675]</td></tr>
<tr>
<td colspan=20>#INFO:	QUERY:	AGAP005838	N/A	N/A</td></tr>
<tr>
<td colspan=20>#INFO:	QUERY:	AGAP003757	N/A	N/A</td></tr>
<tr>
<td colspan=20>#INFO:	QUERY:	AGAP006209	N/A	carboxypeptidase B [Source:VB External Description;Acc:AGAP006209]</td></tr>
<tr>
<td colspan=20>#INFO:	QUERY:	AGAP013510	N/A	N/A</td></tr>
<tr>
<td colspan=20>#INFO:	QUERY:	AGAP007375	N/A	N/A</td></tr>
<tr>
<td colspan=20>#INFO:	QUERY:	AGAP008496	N/A	mediator of RNA polymerase II transcription subunit 30  [Source:VB External Description;Acc:AGAP008496]</td></tr>
<tr>
<td colspan=20>#INFO:	QUERY:	AGAP008839	N/A	N/A</td></tr>
<tr>
<td colspan=20>#INFO:	QUERY:	AGAP009309	N/A	N/A</td></tr>
<tr>
<td colspan=20>#INFO:	QUERY:	AGAP007287	OBP47	odorant binding protein [Source:VB Community Annotation;Acc:AGAP007287]</td></tr>
<tr>
<td colspan=20>#INFO:	QUERY:	AGAP011515	N/A	Cytoplasmic actin [Source:VB External Description;Acc:AGAP011515]</td></tr>
<tr>
<td colspan=20>#INFO:	QUERY:	AGAP006736	N/A	zinc finger protein GLIS2  [Source:VB External Description;Acc:AGAP006736]</td></tr>
<tr>
<td colspan=20>#INFO:	QUERY:	AGAP000520	N/A	N/A</td></tr>
<tr>
<td colspan=20>#INFO:	QUERY:	AGAP009609	N/A	homogentisate 1,2-dioxygenase   [Source:VB External Description;Acc:AGAP009609]</td></tr>
<tr>
<td colspan=20>#INFO:	QUERY:	AGAP008736	N/A	N/A</td></tr>
<tr>
<td colspan=20>#INFO:	QUERY:	AGAP005167	N/A	Short chain dehydrogenase/3-oxoacyl-(acyl-carrier protein) reductase [Source:VB External Description;Acc:AGAP005167]</td></tr>
<tr>
<td colspan=20>#INFO:	QUERY:	AGAP005941	N/A	N/A</td></tr>
<tr>
<td colspan=20>#INFO:	QUERY:	AGAP004922	CASPS11	caspase (short class) [Source:VB Community Annotation;Acc:AGAP004922]</td></tr>
<tr>
<td colspan=20>#INFO:	QUERY:	AGAP007056	IFA	IFamide peptide [Source:VB Community Annotation;Acc:AGAP007056]</td></tr>
<tr>
<td colspan=20>#INFO:	QUERY:	AGAP002279	N/A	fatty acyl-CoA reductase   [Source:VB External Description;Acc:AGAP002279]</td></tr>
<tr>
<td colspan=20>#INFO:	QUERY:	AGAP000630	N/A	N/A</td></tr>
<tr>
<td colspan=20>#INFO:	QUERY:	AGAP010781	N/A	N/A</td></tr>
<tr>
<td colspan=20>#INFO:	QUERY:	AGAP005253	N/A	N/A</td></tr>
<tr>
<td colspan=20>#INFO:	QUERY:	AGAP005447	N/A	trimethyllysine dioxygenase   [Source:VB External Description;Acc:AGAP005447]</td></tr>
<tr>
<td colspan=20>#INFO:	QUERY:	AGAP011648	N/A	N/A</td></tr>
<tr>
<td colspan=20>#INFO:	QUERY:	AGAP008197	N/A	N/A</td></tr>
<tr>
<td colspan=20>#INFO:	QUERY:	AGAP000154	N/A	AMP dependent ligase [Source:VB External Description;Acc:AGAP000154]</td></tr>
<tr>
<td colspan=20>#INFO:	QUERY:	AGAP006191	N/A	hitinase-3-like protein 4 [Source:VB External Description;Acc:AGAP006191]</td></tr>
<tr>
<td colspan=20>#INFO:	QUERY:	AGAP004814	N/A	N/A</td></tr>
<tr>
<td colspan=20>#INFO:	QUERY:	AGAP000599	N/A	N/A</td></tr>
<tr>
<td colspan=20>#INFO:	QUERY:	AGAP007753	N/A	N/A</td></tr>
<tr>
<td colspan=20>#INFO:	QUERY:	AGAP004630	N/A	Erg28-domain containing protein [Source:VB External Description;Acc:AGAP004630]</td></tr>
<tr>
<td colspan=20>#INFO:	QUERY:	AGAP011562	N/A	WD repeat-containing protein 35 isoform 2 [Source:VB External Description;Acc:AGAP011562]</td></tr>
<tr>
<td colspan=20>#INFO:	QUERY:	AGAP006638	N/A	Oatp58Dc [Source:VB External Description;Acc:AGAP006638]</td></tr>
<tr>
<td colspan=20>#INFO:	QUERY:	AGAP005223	N/A	N/A</td></tr>
<tr>
<td colspan=20>#INFO:	QUERY:	AGAP000390	N/A	N/A</td></tr>
<tr>
<td colspan=20>#INFO:	QUERY:	AGAP008237	N/A	putative G-protein coupled receptor GPCR [Source:VB External Description;Acc:AGAP008237]</td></tr>
<tr>
<td colspan=20>#INFO:	QUERY:	AGAP005105	N/A	N/A</td></tr>
<tr>
<td colspan=20>#INFO:	QUERY:	AGAP001015	N/A	notch gene homolog 1 (Drosophila) [Source:VB External Description;Acc:AGAP001015]</td></tr>
<tr>
<td colspan=20>#INFO:	QUERY:	AGAP013124	N/A	Juvenile hormone-inducible protein [Source:VB External Description;Acc:AGAP013124]</td></tr>
<tr>
<td colspan=20>#INFO:	QUERY:	AGAP008091	CLIPE1	Clip-Domain Serine Protease [Source:VB Community Annotation;Acc:AGAP008091]</td></tr>
<tr>
<td colspan=20>#INFO:	QUERY:	AGAP009239	N/A	RanBP-type and C3HC4-type zinc finger-containing protein 1  [Source:VB External Description;Acc:AGAP009239]</td></tr>
<tr>
<td colspan=20>#INFO:	QUERY:	AGAP005512	N/A	elongation of very long chain fatty acids protein [Source:VB External Description;Acc:AGAP005512]</td></tr>
<tr>
<td colspan=20>#INFO:	QUERY:	AGAP012182	N/A	N/A</td></tr>
<tr>
<td colspan=20>#INFO:	QUERY:	AGAP003176	N/A	solute carrier family 23 (nucleobase transporter) [Source:VB External Description;Acc:AGAP003176]</td></tr>
<tr>
<td colspan=20>#INFO:	QUERY:	AGAP003600	N/A	Elongation of very long chain fatty acids protein [Source:VB External Description;Acc:AGAP003600]</td></tr>
<tr>
<td colspan=20>#INFO:	QUERY:	AGAP013311	N/A	N/A</td></tr>
<tr>
<td colspan=20>#INFO:	QUERY:	AGAP012314	N/A	N/A</td></tr>
<tr>
<td colspan=20>#INFO:	QUERY:	AGAP003776	N/A	N/A</td></tr>
<tr>
<td colspan=20>#INFO:	QUERY:	AGAP001294	N/A	N/A</td></tr>
<tr>
<td colspan=20>#INFO:	QUERY:	AGAP011564	N/A	Glucosyl/glucuronosyl transferases [Source:VB External Description;Acc:AGAP011564]</td></tr>
<tr>
<td colspan=20>#INFO:	QUERY:	AGAP008055	N/A	chemosensory protein 2 [Source:VB External Description;Acc:AGAP008055]</td></tr>
<tr>
<td colspan=20>#INFO:	QUERY:	AGAP000515	N/A	Enhancer of rudimentary protein [Source:VB External Description;Acc:AGAP000515]</td></tr>
<tr>
<td colspan=20>#INFO:	QUERY:	AGAP011368	OBP57	odorant binding protein [Source:VB Community Annotation;Acc:AGAP011368]</td></tr>
<tr>
<td colspan=20>#INFO:	QUERY:	AGAP010678	N/A	N/A</td></tr>
<tr>
<td colspan=20>#INFO:	QUERY:	AGAP000292	N/A	N/A</td></tr>
<tr>
<td colspan=20>#INFO:	QUERY:	AGAP013493	N/A	N/A</td></tr>
<tr>
<td colspan=20>#INFO:	QUERY:	AGAP003841	N/A	GSG10 salivary mucin [Source:VB External Description;Acc:AGAP003841]</td></tr>
<tr>
<td colspan=20>#INFO:	QUERY:	AGAP013047	N/A	N/A</td></tr>
<tr>
<td colspan=20>#INFO:	QUERY:	AGAP007137	N/A	N/A</td></tr>
<tr>
<td colspan=20>#INFO:	QUERY:	AGAP008413	N/A	N/A</td></tr>
<tr>
<td colspan=20>#INFO:	QUERY:	AGAP000117	N/A	Wnt inhibitory factor 1 [Source:VB External Description;Acc:AGAP000117]</td></tr>
<tr>
<td colspan=20>#INFO:	QUERY:	AGAP010196	CTLGA1	C-Type Lectin (CTL) - galactose binding [Source:VB Community Annotation;Acc:AGAP010196]</td></tr>
<tr>
<td colspan=20>#INFO:	QUERY:	AGAP012196	N/A	histone H3  [Source:VB External Description;Acc:AGAP012196]</td></tr>
<tr>
<td colspan=20>#INFO:	QUERY:	AGAP007124	N/A	N/A</td></tr>
<tr>
<td colspan=20>#INFO:	QUERY:	AGAP003640	SP8905	Prolylcarboxypeptidase [Source:VB External Description;Acc:AGAP003640]</td></tr>
<tr>
<td colspan=20>#INFO:	QUERY:	AGAP012058	N/A	PPPDE peptidase domain-containing protein 1 [Source:VB External Description;Acc:AGAP012058]</td></tr>
<tr>
<td colspan=20>#INFO:	QUERY:	AGAP006641	N/A	N/A</td></tr>
<tr>
<td colspan=20>#INFO:	QUERY:	AGAP005725	SCRB3	Class B Scavenger Receptor (CD36 domain). [Source:VB Community Annotation;Acc:AGAP005725]</td></tr>
<tr>
<td colspan=20>#INFO:	QUERY:	AGAP004223	GPR5HT7	putative serotonin 5HT-7 receptor [Source:VB Community Annotation;Acc:AGAP004223]</td></tr>
<tr>
<td colspan=20>#INFO:	QUERY:	AGAP002551	N/A	glucose dehydrogenase (acceptor) [Source:VB External Description;Acc:AGAP002551]</td></tr>
<tr>
<td colspan=20>#INFO:	QUERY:	AGAP005027	N/A	N/A</td></tr>
<tr>
<td colspan=20>#INFO:	QUERY:	AGAP009349	N/A	N/A</td></tr>
<tr>
<td colspan=20>#INFO:	QUERY:	AGAP012220	ORK	orcokinin [Source:VB Community Annotation;Acc:AGAP012220]</td></tr>
<tr>
<td colspan=20>#INFO:	QUERY:	AGAP000473	N/A	Proton-coupled amino acid transporter [Source:VB External Description;Acc:AGAP000473]</td></tr>
<tr>
<td colspan=20>#INFO:	QUERY:	AGAP004018	N/A	N/A</td></tr>
<tr>
<td colspan=20>#INFO:	QUERY:	AGAP003530	OBP6	odorant binding protein antennal [Source:VB Community Annotation;Acc:AGAP003530]</td></tr>
<tr>
<td colspan=20>#INFO:	QUERY:	AGAP000535	N/A	N/A</td></tr>
<tr>
<td colspan=20>#INFO:	QUERY:	AGAP007970	APG18A	autophagy related gene [Source:VB Community Annotation;Acc:AGAP007970]</td></tr>
<tr>
<td colspan=20>#INFO:	QUERY:	AGAP001336	N/A	N/A</td></tr>
<tr>
<td colspan=20>#INFO:	QUERY:	AGAP002865	CYP6P3	cytochrome P450 [Source:VB Community Annotation;Acc:AGAP002865]</td></tr>
<tr>
<td colspan=20>#INFO:	QUERY:	AGAP010125	N/A	N/A</td></tr>
<tr>
<td colspan=20>#INFO:	QUERY:	AGAP013307	N/A	N/A</td></tr>
<tr>
<td colspan=20>#INFO:	QUERY:	AGAP006185	N/A	N/A</td></tr>
<tr>
<td colspan=20>#INFO:	QUERY:	AGAP007976	N/A	antennae-specific protein [Source:VB External Description;Acc:AGAP007976]</td></tr>
<tr>
<td colspan=20>#INFO:	QUERY:	AGAP011691	N/A	N/A</td></tr>
<tr>
<td colspan=20>#INFO:	QUERY:	AGAP012980	N/A	N/A</td></tr>
<tr>
<td colspan=20>#INFO:	QUERY:	AGAP007079	N/A	N/A</td></tr>
<tr>
<td colspan=20>#INFO:	QUERY:	AGAP005779	N/A	N/A</td></tr>
<tr>
<td colspan=20>#INFO:	QUERY:	AGAP004576	TWDL12	Cuticular protein 12 in TWDL family [Source:VB Community Annotation;Acc:AGAP004576]</td></tr>
<tr>
<td colspan=20>#INFO:	QUERY:	AGAP009208	N/A	N/A</td></tr>
<tr>
<td colspan=20>#INFO:	QUERY:	AGAP011212	N/A	N/A</td></tr>
<tr>
<td colspan=20>#INFO:	QUERY:	AGAP011180	N/A	jumonji domain-containing protein 2   [Source:VB External Description;Acc:AGAP011180]</td></tr>
<tr>
<td colspan=20>#INFO:	QUERY:	AGAP001956	N/A	Niemann-Pick Type C-2 [Source:VB External Description;Acc:AGAP001956]</td></tr>
<tr>
<td colspan=20>#INFO:	QUERY:	AGAP008754	N/A	N/A</td></tr>
<tr>
<td colspan=20>#INFO:	QUERY:	AGAP011563	N/A	Yippee-like 2 [Source:VB External Description;Acc:AGAP011563]</td></tr>
<tr>
<td colspan=20>#INFO:	QUERY:	AGAP007682	N/A	N/A</td></tr>
<tr>
<td colspan=20>#INFO:	QUERY:	AGAP009703	N/A	ubiquitin-conjugating enzyme E2 variant  [Source:VB External Description;Acc:AGAP009703]</td></tr>
<tr>
<td colspan=20>#INFO:	QUERY:	AGAP010855	N/A	solute carrier family 45, member 1/2/4  [Source:VB External Description;Acc:AGAP010855]</td></tr>
<tr>
<td colspan=20>#INFO:	QUERY:	AGAP007081	N/A	N/A</td></tr>
<tr>
<td colspan=20>#INFO:	QUERY:	AGAP013101	N/A	N/A</td></tr>
<tr>
<td colspan=20>#INFO:	QUERY:	AGAP006914	N/A	Fibrinogen-related protein 1 [Source:VB External Description;Acc:AGAP006914]</td></tr>
<tr>
<td colspan=20>#INFO:	QUERY:	AGAP006432	N/A	N/A</td></tr>
<tr>
<td colspan=20>#INFO:	QUERY:	AGAP005208	OBP20	odorant binding protein [Source:VB Community Annotation;Acc:AGAP005208]</td></tr>
<tr>
<td colspan=20>#INFO:	QUERY:	AGAP004288	N/A	tubulin polyglutamylase TTLL5   [Source:VB External Description;Acc:AGAP004288]</td></tr>
<tr>
<td colspan=20>#INFO:	QUERY:	AGAP012298	N/A	N/A</td></tr>
<tr>
<td colspan=20>#INFO:	QUERY:	AGAP002195	CYP325F2	cytochrome P450 [Source:VB Community Annotation;Acc:AGAP002195]</td></tr>
<tr>
<td colspan=20>#INFO:	QUERY:	AGAP002058	N/A	beta-galactosidase [Source:VB External Description;Acc:AGAP002058]</td></tr>
<tr>
<td colspan=20>#INFO:	QUERY:	AGAP006020	N/A	tryptophan 5-monooxygenase   [Source:VB External Description;Acc:AGAP006020]</td></tr>
<tr>
<td colspan=20>#INFO:	QUERY:	AGAP004287	N/A	N/A</td></tr>
<tr>
<td colspan=20>#INFO:	QUERY:	AGAP006146	CPLCA2	Cuticular protein 2 in CPLCA family [Source:VB Community Annotation;Acc:AGAP006146]</td></tr>
<tr>
<td colspan=20>#INFO:	QUERY:	AGAP009437	N/A	Kraken [Source:VB External Description;Acc:AGAP009437]</td></tr>
<tr>
<td colspan=20>#INFO:	QUERY:	AGAP008442	N/A	N/A</td></tr>
<tr>
<td colspan=20>#INFO:	QUERY:	AGAP008597	N/A	N/A</td></tr>
<tr>
<td colspan=20>#INFO:	QUERY:	AGAP011641	N/A	N/A</td></tr>
<tr>
<td colspan=20>#INFO:	QUERY:	AGAP013258	N/A	N/A</td></tr>
<tr>
<td colspan=20>#INFO:	QUERY:	AGAP000298	N/A	N/A</td></tr>
<tr>
<td colspan=20>#INFO:	QUERY:	AGAP010502	N/A	N/A</td></tr>
<tr>
<td colspan=20>#INFO:	QUERY:	AGAP005037	N/A	coiled-coil domain-containing protein AGAP005037   [Source:VB External Description;Acc:AGAP005037]</td></tr>
<tr>
<td colspan=20>#INFO:	QUERY:	AGAP009821	N/A	N/A</td></tr>
<tr>
<td colspan=20>#INFO:	QUERY:	AGAP011028	CYP6AF1	cytochrome P450 [Source:VB Community Annotation;Acc:AGAP011028]</td></tr>
<tr>
<td colspan=20>#INFO:	QUERY:	AGAP011760	N/A	N/A</td></tr>
<tr>
<td colspan=20>#INFO:	QUERY:	AGAP007602	N/A	N/A</td></tr>
<tr>
<td colspan=20>#INFO:	QUERY:	AGAP004379	GSTD6	glutathione S-transferase delta class [Source:VB Community Annotation;Acc:AGAP004379]</td></tr>
<tr>
<td colspan=20>#INFO:	QUERY:	AGAP010899	HPX11	heme peroxidase [Source:VB Community Annotation;Acc:AGAP010899]</td></tr>
<tr>
<td colspan=20>#INFO:	QUERY:	AGAP005734	N/A	N/A</td></tr>
<tr>
<td colspan=20>#INFO:	QUERY:	AGAP002724	N/A	N/A</td></tr>
<tr>
<td colspan=20>#INFO:	QUERY:	AGAP013155	N/A	Protease m1 zinc metalloprotease [Source:VB External Description;Acc:AGAP013155]</td></tr>
<tr>
<td colspan=20>#INFO:	QUERY:	AGAP010438	N/A	nuclear receptor subfamily 0 group A  [Source:VB External Description;Acc:AGAP010438]</td></tr>
<tr>
<td colspan=20>#INFO:	QUERY:	AGAP005998	CPR23	cuticular protein RR-1 family (CPR23) [Source:VB Community Annotation;Acc:AGAP005998]</td></tr>
<tr>
<td colspan=20>#INFO:	QUERY:	AGAP000786	N/A	N/A</td></tr>
<tr>
<td colspan=20>#INFO:	QUERY:	AGAP005899	N/A	N/A</td></tr>
<tr>
<td colspan=20>#INFO:	QUERY:	AGAP006705	N/A	N/A</td></tr>
<tr>
<td colspan=20>#INFO:	QUERY:	AGAP007005	N/A	N/A</td></tr>
<tr>
<td colspan=20>#INFO:	QUERY:	AGAP001375	SRPN12	Serine protease inhibitor (serpin) homologue - unlikely to be inhibitory. [Source:VB Community Annotation;Acc:AGAP001375]</td></tr>
<tr>
<td colspan=20>#INFO:	QUERY:	AGAP011348	N/A	Arylsulfatase b [Source:VB External Description;Acc:AGAP011348]</td></tr>
<tr>
<td colspan=20>#INFO:	QUERY:	AGAP001240	SP11372	Thymus-specific serine protease [Source:VB External Description;Acc:AGAP001240]</td></tr>
<tr>
<td colspan=20>#INFO:	QUERY:	AGAP005296	N/A	U11/U12 small nuclear ribonucleoprotein 65 kDa protein  [Source:VB External Description;Acc:AGAP005296]</td></tr>
<tr>
<td colspan=20>#INFO:	QUERY:	AGAP007354	N/A	Phosphatidylinositol transfer protein SEC14 [Source:VB External Description;Acc:AGAP007354]</td></tr>
<tr>
<td colspan=20>#INFO:	QUERY:	AGAP006187	N/A	protein G12   [Source:VB External Description;Acc:AGAP006187]</td></tr>
<tr>
<td colspan=20>#INFO:	QUERY:	AGAP006972	N/A	N/A</td></tr>
<tr>
<td colspan=20>#INFO:	QUERY:	AGAP000859	N/A	N/A</td></tr>
<tr>
<td colspan=20>#INFO:	QUERY:	AGAP001628	N/A	cystinosin homolog [Source:VB External Description;Acc:AGAP001628]</td></tr>
<tr>
<td colspan=20>#INFO:	QUERY:	AGAP001735	N/A	RIB43A domain with coiled-coils 1 [Source:VB External Description;Acc:AGAP001735]</td></tr>
<tr>
<td colspan=20>#INFO:	QUERY:	AGAP010889	N/A	N/A</td></tr>
<tr>
<td colspan=20>#INFO:	QUERY:	AGAP005565	N/A	N/A</td></tr>
<tr>
<td colspan=20>#INFO:	QUERY:	AGAP001556	OBP7	odorant binding protein antennal [Source:VB Community Annotation;Acc:AGAP001556]</td></tr>
<tr>
<td colspan=20>#INFO:	QUERY:	AGAP009680	N/A	N/A</td></tr>
<tr>
<td colspan=20>#INFO:	QUERY:	AGAP013287	N/A	N/A</td></tr>
<tr>
<td colspan=20>#INFO:	QUERY:	AGAP009273	N/A	Seminal fluid protein HACP027 [Source:VB External Description;Acc:AGAP009273]</td></tr>
<tr>
<td colspan=20>#INFO:	QUERY:	AGAP002881	GPRNPR1	putative neuropeptide receptor 1 [Source:VB Community Annotation;Acc:AGAP002881]</td></tr>
<tr>
<td colspan=20>#INFO:	QUERY:	AGAP012983	N/A	N/A</td></tr>
<tr>
<td colspan=20>#INFO:	QUERY:	AGAP004123	GPRNPY2	putative neuropeptide Y receptor 2 [Source:VB Community Annotation;Acc:AGAP004123]</td></tr>
<tr>
<td colspan=20>#INFO:	QUERY:	AGAP009718	OR72	odorant receptor [Source:VB Community Annotation;Acc:AGAP009718]</td></tr>
<tr>
<td colspan=20>#INFO:	QUERY:	AGAP002888	GPRNNA3	putative GPCR class a orphan receptor 3 [Source:VB Community Annotation;Acc:AGAP002888]</td></tr>
<tr>
<td colspan=20>#INFO:	QUERY:	AGAP009375	CYP9M2	cytochrome P450 [Source:VB Community Annotation;Acc:AGAP009375]</td></tr>
<tr>
<td colspan=20>#INFO:	QUERY:	AGAP010414	CYP4C28	cytochrome P450 [Source:VB Community Annotation;Acc:AGAP010414]</td></tr>
<tr>
<td colspan=20>#INFO:	QUERY:	AGAP000687	N/A	N/A</td></tr>
<tr>
<td colspan=20>#INFO:	QUERY:	AGAP008341	N/A	serine/threonine-protein kinase Chk2   [Source:VB External Description;Acc:AGAP008341]</td></tr>
<tr>
<td colspan=20>#INFO:	QUERY:	AGAP000057	N/A	paired box protein [Source:VB External Description;Acc:AGAP000057]</td></tr>
<tr>
<td colspan=20>#INFO:	QUERY:	AGAP001544	N/A	tripartite motif-containing protein 37  [Source:VB External Description;Acc:AGAP001544]</td></tr>
<tr>
<td colspan=20>#INFO:	QUERY:	AGAP006021	N/A	JNK-interacting protein 1 [Source:VB External Description;Acc:AGAP006021]</td></tr>
<tr>
<td colspan=20>#INFO:	QUERY:	AGAP012024	N/A	N/A</td></tr>
<tr>
<td colspan=20>#INFO:	QUERY:	AGAP000039	N/A	gamma-aminobutyric acid receptor subunit alpha  [Source:VB External Description;Acc:AGAP000039]</td></tr>
<tr>
<td colspan=20>#INFO:	QUERY:	AGAP002853	N/A	N/A</td></tr>
<tr>
<td colspan=20>#INFO:	QUERY:	AGAP004923	IR64A	ionotropic receptor IR64a [Source:VB Community Annotation;Acc:AGAP004923]</td></tr>
<tr>
<td colspan=20>#INFO:	QUERY:	AGAP007557	N/A	N/A</td></tr>
<tr>
<td colspan=20>#INFO:	QUERY:	AGAP009123	N/A	N/A</td></tr>
<tr>
<td colspan=20>#INFO:	QUERY:	AGAP009881	N/A	N/A</td></tr>
<tr>
<td colspan=20>#INFO:	QUERY:	AGAP013321	N/A	N/A</td></tr>
</table>
